# Supplementary material for: CD81 and CD82 expressing tumor-infiltrating lymphocytes in the NSCLC tumor microenvironment play a crucial role in T-cell activation and cytokine production
Source: Front Immunol. 2024 Mar 7;15:1336246. doi: 10.3389/fimmu.2024.1336246 (PMC10954780; doi:10.3389/fimmu.2024.1336246)
Supplement: Supplementary file 2 [file DataSheet_2.xlsx]

## Sheet: Cover
Created By:	ADMINISTRATOR
Creation Date:	2023/05/17 11:10
File Name:	C:\Users\Operator\Desktop\LS\2303231902R_20230323_CD8182_CHOCEA.plt
Exp ID:	2303231902R

## Sheet: Exp Notes
Experiment Information:
Experiment Name:	20230323_CD81,82_CHO CEA
Device SN:
Device Type:	E-Plate 96
Experiment Purpose:
Experiment Procedure:
Experiment Conclusion:
File Information:
ID:	2303231902R
Name:	2303231902R_20230323_CD8182_CHOCEA.plt
Path:	C:\Users\Operator\Desktop\LS
Type:	Experiment File
Creator:	ADMINISTRATOR
Version:	21
Template:	None
Locked:	No
Compliance Supporting Mode:	No
Module Type:	Immunotherapy
Allow Everyone to Write:	Yes
Allow Everyone to Read:	Yes
Instrument Information:
Analyzer Model:	W380
Analyzer SN:	691210310878
FW Version:	V1.3
Station Model:	1x96
Station SN:	261200816589
Station FW:	V1.2
Self Test Val:	100.0632

## Sheet: Layout
	1	2	3	4	5	6	7	8	9	10	11	12
A	CHO-CEA 0	CHO-CEA 0	CHO-CEA 0	CHO-CEA 0 TRITON	CHO-CEA 0 TRITON	CHO-CEA 0 TRITON	CHO-CEA 0 CD4(NAIVE)	- 0 CD4(NAIVE)	- 0 CD4(NAIVE)	- 0 CD4(NAIVE)-Eng	- 0 CD4(NAIVE)-Eng	- 0 CD4(NAIVE)-Eng
B	CHO-CEA 0 CD4(NAIVE)	CHO-CEA 0 CD4(NAIVE)	CHO-CEA 0 CD4(NAIVE)	CHO-CEA 0 CD4(ALD)	CHO-CEA 0 CD4(ALD)	CHO-CEA 0 CD4(ALD)	CHO-CEA 0 CD4(CD81)	CHO-CEA 0 CD4(CD81)	CHO-CEA 0 CD4(CD81)	CHO-CEA 0 CD4(CD82)	CHO-CEA 0 CD4(CD82)	CHO-CEA 0 CD4(CD82)
C	CHO-CEA 0 CD8(NAIVE)	CHO-CEA 0 CD8(NAIVE)	CHO-CEA 0 CD8(NAIVE)	CHO-CEA 0 CD8(ALD)	CHO-CEA 0 CD8(ALD)	CHO-CEA 0 CD8(ALD)	CHO-CEA 0 CD8(CD81)	CHO-CEA 0 CD8(CD81)	CHO-CEA 0 CD8(CD81)	CHO-CEA 0 CD8(CD82)	CHO-CEA 0 CD8(CD82)	CHO-CEA 0 CD8(CD82)
D	CHO-CEA 0 CD4/8(NAIVE)	CHO-CEA 0 CD4/8(NAIVE)	CHO-CEA 0 CD4/8(NAIVE)	CHO-CEA 0 CD4/8(ALD)	CHO-CEA 0 CD4/8(ALD)	CHO-CEA 0 CD4/8(ALD)	CHO-CEA 0 CD4/8(CD81)	CHO-CEA 0 CD4/8(CD81)	CHO-CEA 0 CD4/8(CD81)	CHO-CEA 0 CD4/8(CD82)	CHO-CEA 0 CD4/8(CD82)	CHO-CEA 0 CD4/8(CD82)
E	CHO-CEA 0 CD4(NAIVE)+Eng	CHO-CEA 0 CD4(NAIVE)+Eng	CHO-CEA 0 CD4(NAIVE)+Eng	CHO-CEA 0 CD4(ALD)+Eng	CHO-CEA 0 CD4(ALD)+Eng	CHO-CEA 0 CD4(ALD)+Eng	CHO-CEA 0 CD4(CD81)+Eng	CHO-CEA 0 CD4(CD81)+Eng	CHO-CEA 0 CD4(CD81)+Eng	CHO-CEA 0 CD4(CD82)+Eng	CHO-CEA 0 CD4(CD82)+Eng	CHO-CEA 0 CD4(CD82)+Eng
F	CHO-CEA 0 CD8(NAIVE)+Eng	CHO-CEA 0 CD8(NAIVE)+Eng	CHO-CEA 0 CD8(NAIVE)+Eng	CHO-CEA 0 CD8(ALD)+Eng	CHO-CEA 0 CD8(ALD)+Eng	CHO-CEA 0 CD8(ALD)+Eng	CHO-CEA 0 CD8(CD81)+Eng	CHO-CEA 0 CD8(CD81)+Eng	CHO-CEA 0 CD8(CD81)+Eng	CHO-CEA 0 CD8(CD82)+Eng	CHO-CEA 0 CD8(CD82)+Eng	CHO-CEA 0 CD8(CD82)+Eng
G	CHO-CEA 0 CD4/8(NAIVE)+Eng	CHO-CEA 0 CD4/8(NAIVE)+Eng	CHO-CEA 0 CD4/8(NAIVE)+Eng	CHO-CEA 0 CD4/8(ALD)+Eng	CHO-CEA 0 CD4/8(ALD)+Eng	CHO-CEA 0 CD4/8(ALD)+Eng	CHO-CEA 0 CD4/8(CD81)+Eng	CHO-CEA 0 CD4/8(CD81)+Eng	CHO-CEA 0 CD4/8(CD81)+Eng	CHO-CEA 0 CD4/8(CD82)+Eng	CHO-CEA 0 CD4/8(CD82)+Eng	CHO-CEA 0 CD4/8(CD82)+Eng
H	- 0 CD8()	- 0 CD8()	- 0 CD8()	- 0 CD8+Eng	- 0 CD8+Eng	- 0 CD8+Eng	- 0 CD4/8()	- 0 CD4/8()	- 0 CD4/8()	- 0 CD4/8+Eng	- 0 CD4/8+Eng	- 0 CD4/8+Eng

## Sheet: Schedule
Seq	Auto	Step	Step Status	Sweep Status	Sweeps	Interval	Unit	Total Time	Comments
1		Step_1	DONE	1	1	1	minute	00:00:14
2		Step_2	DONE	61	100	15	minute	16:07:07
3		Step_3	PAUSE	287	404	15	minute	55 days, 21:03:46

## Sheet: Cell Index
Cell Index at: 00:00:00
	1	2	3	4	5	6	7	8	9	10	11	12
A	0	0	0	0	0	0	0	0	0	0	0	0
B	0	0	0	0	0	0	0	0	0	0	0	0
C	0	0	0	0	0	0	0	0	0	0	0	0
D	0	0	0	0	0	0	0	0	0	0	0	0
E	0	0	0	0	0	0	0	0	0	0	0	0
F	0	0	0	0	0	0	0	0	0	0	0	0
G	0	0	0	0	0	0	0	0	0	0	0	0
H	0	0	0	0	0	0	0	0	0	0	0	0
Cell Index at: 00:00:14
	1	2	3	4	5	6	7	8	9	10	11	12
A	-0.0016	-0.0026	-0.0025	-0.0012	-0.0035	-0.0011	-0.0017	-0.0001	-0.001	-0.0025	-0.0024	-0.0021
B	0.0004	-0.0007	-0.0016	-0.0016	-0.0006	-0.0031	-0.0014	-0.0013	-0.0017	-0.0026	0.0007	0.0008
C	0.0005	0.0021	0.0021	-0.001	-0.0009	0.0014	-0.0002	0.0001	0	-0.0015	-0.0004	-0.0001
D	-0.0022	-0.0011	-0.0018	0.0051	0.0009	-0.0016	-0.0004	0.001	-0.002	0.0009	0	-0.0041
E	0.0018	-0.0032	0.0019	-0.0003	0.0022	-0.0022	0.0004	-0.0004	-0.0018	-0.0012	0.0004	0.0023
F	0.0013	0.0016	-0.0002	0.001	-0.0035	0.0015	0.0001	0.0001	-0.0001	-0.0007	-0.0014	0
G	-0.0009	0.0029	0.0001	0.0009	-0.0005	-0.001	-0.0002	0.0003	-0.0011	-0.0008	0.0007	-0.0003
H	-0.002	0	-0.0029	-0.0002	-0.0025	-0.002	-0.0021	-0.0029	-0.001	-0.0029	-0.0024	-0.002
Cell Index at: 01:07:05
	1	2	3	4	5	6	7	8	9	10	11	12
A	0.0347	0.0353	0.0285	0.0413	0.0388	0.0447	0.0372	0.0469	0.0306	0.0335	0.0355	0.0299
B	0.0486	0.0318	0.0389	0.0385	0.0444	0.0436	0.0417	0.0361	0.0408	0.0414	0.0448	0.0335
C	0.0516	0.0408	0.0471	0.0436	0.0455	0.0416	0.0459	0.0452	0.0343	0.0359	0.0441	0.0342
D	0.0322	0.0434	0.0399	0.0274	0.0465	0.0387	0.0441	0.0406	0.0374	0.0474	0.0398	0.0311
E	0.0553	0.0409	0.0508	0.0453	0.0545	0.0461	0.0457	0.0461	0.0448	0.0475	0.0497	0.028
F	0.0579	0.0532	0.0629	0.0482	0.0416	0.0555	0.0462	0.0389	0.0391	0.044	0.0403	0.0426
G	0.0435	0.0505	0.0614	0.0549	0.047	0.0568	0.0539	0.0409	0.0428	0.0446	0.0456	0.0112
H	0.0337	0.0441	0.0558	0.0385	0.0477	0.0518	0.0333	0.0472	0.0304	0.0395	0.0273	0.0086
Cell Index at: 01:22:06
	1	2	3	4	5	6	7	8	9	10	11	12
A	0.0763	0.0683	0.0612	0.0745	0.0723	0.082	0.0701	0.0826	0.0591	0.0687	0.07	0.0619
B	0.0982	0.0734	0.0804	0.0779	0.0847	0.0786	0.08	0.0699	0.0782	0.0781	0.0864	0.0768
C	0.1176	0.0987	0.0984	0.09	0.0969	0.0926	0.094	0.0945	0.0843	0.0792	0.0995	0.0985
D	0.1192	0.1129	0.1008	0.0855	0.1026	0.0933	0.0988	0.0924	0.0959	0.1004	0.1035	0.1064
E	0.129	0.1082	0.1062	0.1013	0.1146	0.1005	0.1046	0.0993	0.1014	0.0999	0.1139	0.1061
F	0.1274	0.1097	0.1165	0.1014	0.0884	0.1063	0.0983	0.0868	0.0857	0.0899	0.0904	0.0975
G	0.0858	0.0938	0.1078	0.0977	0.087	0.0985	0.0985	0.0778	0.0819	0.0847	0.0842	0.0548
H	0.0714	0.0767	0.0941	0.0716	0.0836	0.0865	0.0633	0.0825	0.0635	0.0737	0.0597	0.0418
Cell Index at: 01:37:05
	1	2	3	4	5	6	7	8	9	10	11	12
A	0.116	0.1028	0.0987	0.1082	0.1077	0.1136	0.1046	0.1168	0.0983	0.1057	0.1053	0.0856
B	0.1363	0.1191	0.1157	0.114	0.118	0.1204	0.1147	0.1065	0.1129	0.1105	0.1234	0.1139
C	0.1594	0.14	0.1381	0.1347	0.135	0.1317	0.1298	0.1288	0.1209	0.12	0.1387	0.1396
D	0.164	0.1549	0.1431	0.1262	0.1423	0.133	0.1402	0.1345	0.1402	0.1398	0.1445	0.1435
E	0.1647	0.1482	0.1459	0.1444	0.1587	0.1414	0.1437	0.1383	0.1468	0.1376	0.153	0.1517
F	0.1641	0.1477	0.1559	0.1395	0.1311	0.1458	0.1331	0.1207	0.1261	0.1268	0.129	0.1402
G	0.1245	0.1266	0.1427	0.1335	0.1261	0.1323	0.1347	0.1141	0.1153	0.115	0.1147	0.0926
H	0.107	0.1138	0.1277	0.1077	0.1185	0.12	0.099	0.1155	0.1018	0.111	0.0931	0.0793
Cell Index at: 01:52:04
	1	2	3	4	5	6	7	8	9	10	11	12
A	0.1361	0.1196	0.1141	0.1252	0.1279	0.1334	0.1189	0.1353	0.115	0.1255	0.123	0.1008
B	0.1551	0.1391	0.134	0.1296	0.1326	0.1388	0.1301	0.1225	0.1298	0.1276	0.1404	0.1337
C	0.1855	0.1673	0.1538	0.1545	0.151	0.1492	0.147	0.1434	0.1383	0.1381	0.1537	0.1656
D	0.1804	0.184	0.1644	0.1481	0.1594	0.1528	0.1575	0.1551	0.1596	0.1568	0.1624	0.1513
E	0.1922	0.175	0.1631	0.1642	0.1771	0.1594	0.1672	0.1593	0.1632	0.1546	0.1717	0.1673
F	0.186	0.1702	0.1743	0.1589	0.1498	0.1625	0.1496	0.1349	0.1447	0.1399	0.1489	0.1587
G	0.1433	0.1433	0.1571	0.1489	0.1449	0.15	0.1526	0.1315	0.1335	0.1328	0.1296	0.1064
H	0.121	0.1314	0.1443	0.1254	0.1398	0.1408	0.1165	0.1356	0.1209	0.1291	0.1142	0.0971
Cell Index at: 02:07:04
	1	2	3	4	5	6	7	8	9	10	11	12
A	0.1459	0.1319	0.1258	0.139	0.1406	0.1479	0.131	0.1516	0.1307	0.1397	0.1352	0.1145
B	0.1703	0.15	0.1476	0.1454	0.1469	0.1532	0.1449	0.1361	0.1455	0.1414	0.1555	0.1506
C	0.1975	0.1858	0.1739	0.1697	0.163	0.1656	0.1591	0.1567	0.1545	0.1547	0.1703	0.1804
D	0.1915	0.2005	0.1809	0.1648	0.1736	0.173	0.1754	0.1666	0.1747	0.1721	0.1754	0.1686
E	0.2047	0.1933	0.1794	0.182	0.1939	0.1806	0.1836	0.1741	0.1767	0.1698	0.1895	0.1804
F	0.1992	0.1824	0.1892	0.1725	0.1621	0.1765	0.1647	0.1503	0.1619	0.1523	0.1655	0.1737
G	0.153	0.1562	0.1699	0.1664	0.1592	0.167	0.1687	0.1482	0.1506	0.1463	0.1451	0.1196
H	0.1306	0.1451	0.157	0.1388	0.1548	0.1568	0.1334	0.1545	0.1369	0.1424	0.1229	0.1121
Cell Index at: 02:22:05
	1	2	3	4	5	6	7	8	9	10	11	12
A	0.1541	0.1405	0.135	0.1497	0.1487	0.159	0.1379	0.1631	0.1379	0.1523	0.1453	0.1219
B	0.181	0.1583	0.1586	0.1556	0.1553	0.1634	0.1536	0.1429	0.1564	0.1509	0.1698	0.1582
C	0.2077	0.1972	0.1854	0.1818	0.1734	0.1784	0.1712	0.168	0.1666	0.1658	0.1865	0.1944
D	0.2029	0.2133	0.1915	0.1764	0.1828	0.1862	0.1853	0.1768	0.188	0.1825	0.1935	0.1807
E	0.2145	0.2062	0.1948	0.197	0.2066	0.1941	0.1957	0.1877	0.1898	0.1806	0.2041	0.1922
F	0.2075	0.1937	0.2012	0.1847	0.175	0.1874	0.177	0.1629	0.1749	0.1627	0.181	0.1837
G	0.1607	0.1677	0.1803	0.1771	0.1713	0.1791	0.1829	0.1577	0.1609	0.1569	0.1557	0.129
H	0.1354	0.1558	0.1686	0.1495	0.1677	0.1698	0.145	0.1666	0.1494	0.1525	0.136	0.1208
Cell Index at: 02:37:05
	1	2	3	4	5	6	7	8	9	10	11	12
A	0.1591	0.1451	0.1407	0.1552	0.1533	0.1658	0.1469	0.1699	0.1437	0.1607	0.1526	0.1278
B	0.1882	0.1642	0.1655	0.1647	0.1633	0.1708	0.1615	0.1506	0.1653	0.1594	0.1803	0.1615
C	0.2169	0.2076	0.1974	0.1887	0.1817	0.1884	0.1814	0.1753	0.1759	0.1768	0.1962	0.2051
D	0.2091	0.2194	0.2004	0.1857	0.1951	0.1976	0.1911	0.1885	0.1962	0.1926	0.2005	0.1876
E	0.2241	0.2155	0.202	0.2054	0.2194	0.2043	0.2093	0.1962	0.1996	0.19	0.2132	0.2015
F	0.2172	0.2034	0.2111	0.1922	0.1823	0.198	0.1846	0.172	0.1847	0.1733	0.1919	0.1826
G	0.1687	0.1745	0.1874	0.1877	0.18	0.1888	0.1937	0.1676	0.1702	0.1658	0.1686	0.1375
H	0.1418	0.1629	0.1763	0.1565	0.1765	0.1807	0.1532	0.1761	0.1576	0.1628	0.1438	0.1299
Cell Index at: 02:52:04
	1	2	3	4	5	6	7	8	9	10	11	12
A	0.1652	0.1504	0.1484	0.161	0.1597	0.1701	0.1499	0.1765	0.1521	0.1665	0.1577	0.1311
B	0.1965	0.1671	0.1711	0.1698	0.1694	0.1753	0.1678	0.1551	0.1716	0.1679	0.1844	0.1629
C	0.2241	0.2112	0.2021	0.1947	0.1905	0.1921	0.1876	0.1834	0.1849	0.1825	0.2037	0.2138
D	0.2137	0.2252	0.2065	0.1933	0.2027	0.2018	0.1981	0.1949	0.2058	0.2005	0.2061	0.1959
E	0.2288	0.2223	0.205	0.2128	0.2276	0.2108	0.2188	0.2032	0.2067	0.199	0.2218	0.2078
F	0.2229	0.2108	0.2203	0.2044	0.1902	0.207	0.1906	0.1799	0.1929	0.1836	0.1995	0.189
G	0.1742	0.1825	0.1968	0.1954	0.1899	0.1969	0.2039	0.1769	0.1796	0.1735	0.1764	0.1427
H	0.1466	0.1719	0.1835	0.163	0.1821	0.1871	0.1602	0.1828	0.1635	0.1709	0.152	0.1345
Cell Index at: 03:07:05
	1	2	3	4	5	6	7	8	9	10	11	12
A	0.1675	0.1522	0.1536	0.1641	0.1634	0.1773	0.157	0.1804	0.1555	0.174	0.1649	0.1362
B	0.203	0.1715	0.1756	0.1778	0.1723	0.18	0.1744	0.1615	0.1792	0.1733	0.1905	0.1668
C	0.2306	0.2196	0.2088	0.2029	0.1957	0.1985	0.194	0.1896	0.1902	0.1898	0.2109	0.2192
D	0.2187	0.2322	0.2147	0.2015	0.2062	0.2113	0.2059	0.1993	0.2153	0.2089	0.2135	0.2005
E	0.2364	0.229	0.2126	0.22	0.2357	0.2188	0.2296	0.2109	0.2149	0.2052	0.2306	0.2145
F	0.2285	0.2188	0.2278	0.2115	0.1984	0.2165	0.1987	0.1879	0.2012	0.1877	0.2068	0.1955
G	0.1768	0.1903	0.2026	0.2045	0.1937	0.2063	0.2147	0.1838	0.1866	0.1801	0.185	0.1489
H	0.1524	0.1773	0.19	0.17	0.1862	0.195	0.1656	0.1908	0.1722	0.1785	0.1596	0.1426
Cell Index at: 03:22:06
	1	2	3	4	5	6	7	8	9	10	11	12
A	0.1704	0.1578	0.1553	0.1702	0.1652	0.1829	0.1614	0.1869	0.161	0.1773	0.1696	0.1425
B	0.2131	0.178	0.1796	0.1866	0.1805	0.1871	0.1815	0.1658	0.1838	0.1787	0.1963	0.1686
C	0.2367	0.2245	0.2174	0.2097	0.2016	0.2055	0.2003	0.1962	0.1984	0.1973	0.2147	0.2237
D	0.2249	0.2377	0.2189	0.2075	0.2134	0.2166	0.2118	0.2077	0.2199	0.2142	0.2189	0.2094
E	0.2435	0.2358	0.2202	0.2278	0.2416	0.2246	0.2349	0.2188	0.2216	0.2131	0.2371	0.2173
F	0.2352	0.2247	0.2332	0.2169	0.2039	0.2251	0.2065	0.1941	0.2093	0.1984	0.2118	0.1998
G	0.183	0.1947	0.2105	0.2111	0.2014	0.2143	0.2219	0.1918	0.191	0.1878	0.1932	0.1578
H	0.1586	0.1817	0.1978	0.1778	0.1933	0.2034	0.1738	0.1985	0.1773	0.1849	0.1681	0.1482
Cell Index at: 03:37:06
	1	2	3	4	5	6	7	8	9	10	11	12
A	0.1729	0.1619	0.1609	0.1759	0.1695	0.1879	0.1675	0.1924	0.1669	0.1829	0.1764	0.1499
B	0.2179	0.1843	0.1864	0.1899	0.1868	0.1922	0.1855	0.1735	0.1893	0.1841	0.202	0.167
C	0.2429	0.2306	0.2218	0.2138	0.2104	0.21	0.207	0.2024	0.2058	0.2046	0.2238	0.229
D	0.2302	0.2456	0.2245	0.2114	0.2172	0.2221	0.2191	0.2135	0.2291	0.2213	0.226	0.2149
E	0.2483	0.2445	0.2265	0.2338	0.2489	0.2296	0.2469	0.2276	0.2302	0.2211	0.2428	0.2208
F	0.2392	0.2296	0.2436	0.2249	0.2117	0.2323	0.2113	0.2021	0.2151	0.2049	0.2184	0.2052
G	0.1869	0.1996	0.2172	0.216	0.2091	0.219	0.2299	0.1961	0.1983	0.1961	0.1966	0.1603
H	0.1622	0.1874	0.2053	0.1827	0.1998	0.2122	0.1788	0.2049	0.1838	0.1923	0.1738	0.1542
Cell Index at: 03:52:06
	1	2	3	4	5	6	7	8	9	10	11	12
A	0.1778	0.1667	0.1672	0.1794	0.1746	0.1946	0.1738	0.1995	0.1723	0.1887	0.1805	0.1524
B	0.2226	0.1893	0.1884	0.1973	0.1928	0.1973	0.1907	0.1779	0.1941	0.1915	0.2095	0.1715
C	0.2484	0.235	0.2271	0.221	0.2154	0.2196	0.2137	0.2068	0.2118	0.21	0.2309	0.2351
D	0.2329	0.2511	0.2325	0.2214	0.2233	0.2295	0.2258	0.2199	0.2347	0.228	0.2336	0.2217
E	0.254	0.2524	0.2306	0.2399	0.2573	0.2352	0.2512	0.2346	0.2344	0.2279	0.2511	0.2259
F	0.2447	0.2377	0.2512	0.2332	0.2198	0.2399	0.2166	0.2074	0.2225	0.2098	0.2248	0.211
G	0.192	0.2076	0.2222	0.2239	0.2159	0.225	0.2376	0.205	0.2045	0.203	0.2056	0.1686
H	0.1657	0.193	0.2106	0.1869	0.2066	0.2179	0.185	0.2103	0.1895	0.1993	0.1824	0.1593
Cell Index at: 04:07:07
	1	2	3	4	5	6	7	8	9	10	11	12
A	0.1818	0.1689	0.1708	0.1852	0.1799	0.2017	0.1785	0.2042	0.1781	0.195	0.1875	0.1585
B	0.2286	0.1936	0.1953	0.2018	0.1971	0.2017	0.1957	0.1838	0.2004	0.1977	0.2159	0.1755
C	0.2558	0.2427	0.2325	0.2267	0.221	0.2242	0.221	0.2136	0.2199	0.218	0.2384	0.2395
D	0.239	0.2579	0.2322	0.2248	0.2307	0.2333	0.2316	0.2262	0.2416	0.2376	0.2391	0.2275
E	0.2594	0.2574	0.2368	0.2459	0.2635	0.2421	0.2595	0.2416	0.241	0.2339	0.2583	0.2303
F	0.2513	0.2445	0.2542	0.2426	0.2237	0.2495	0.2264	0.2153	0.2297	0.2156	0.2327	0.2157
G	0.1991	0.2093	0.2293	0.2317	0.2207	0.2311	0.2463	0.213	0.2123	0.2117	0.2127	0.1743
H	0.1707	0.198	0.2168	0.1917	0.2118	0.2242	0.1935	0.2174	0.1924	0.2039	0.1878	0.145
Cell Index at: 04:22:07
	1	2	3	4	5	6	7	8	9	10	11	12
A	0.1862	0.1731	0.1763	0.1892	0.184	0.2074	0.1823	0.2116	0.1828	0.2012	0.1911	0.164
B	0.2348	0.1995	0.2026	0.2093	0.2014	0.2087	0.2001	0.1897	0.2081	0.2025	0.221	0.1786
C	0.2595	0.2494	0.238	0.2349	0.2265	0.2277	0.2269	0.2197	0.2275	0.2252	0.2446	0.2414
D	0.2421	0.2629	0.2399	0.2307	0.2366	0.2393	0.2359	0.2334	0.2475	0.2446	0.2444	0.2333
E	0.2648	0.2631	0.2406	0.2511	0.2653	0.2477	0.2674	0.2487	0.248	0.2391	0.2644	0.2349
F	0.2539	0.2485	0.2637	0.2479	0.2304	0.2529	0.2324	0.2226	0.2354	0.2216	0.2396	0.2215
G	0.2024	0.2153	0.2356	0.2366	0.2283	0.2393	0.2546	0.2197	0.2167	0.2192	0.2166	0.1806
H	0.1732	0.2023	0.2209	0.1963	0.2162	0.2283	0.1996	0.2238	0.1988	0.2109	0.192	0.1393
Cell Index at: 04:37:08
	1	2	3	4	5	6	7	8	9	10	11	12
A	0.1944	0.177	0.1782	0.1948	0.1892	0.2114	0.1878	0.2169	0.1862	0.2068	0.1963	0.1674
B	0.2415	0.2033	0.2059	0.2131	0.209	0.2127	0.2071	0.1949	0.2106	0.2105	0.2293	0.1842
C	0.2642	0.2547	0.2425	0.2394	0.2324	0.2329	0.2346	0.2253	0.2324	0.2292	0.2514	0.2437
D	0.2471	0.2681	0.2454	0.2385	0.2431	0.2467	0.2428	0.238	0.254	0.2502	0.2507	0.2391
E	0.2682	0.2704	0.247	0.2563	0.2731	0.254	0.2744	0.2562	0.2525	0.2481	0.2702	0.2424
F	0.2595	0.2549	0.2696	0.2543	0.2347	0.2619	0.2407	0.2283	0.2424	0.2278	0.2456	0.2245
G	0.2078	0.2222	0.2414	0.2418	0.2342	0.2446	0.2604	0.2263	0.2203	0.2247	0.2233	0.1855
H	0.1767	0.2086	0.2272	0.2019	0.2208	0.2329	0.2057	0.2316	0.2042	0.2164	0.1992	0.129
Cell Index at: 04:52:09
	1	2	3	4	5	6	7	8	9	10	11	12
A	0.199	0.1817	0.1798	0.2	0.1954	0.2158	0.1921	0.2235	0.1908	0.2111	0.2005	0.1719
B	0.2472	0.2063	0.208	0.2183	0.2134	0.2159	0.2119	0.2008	0.2163	0.2147	0.2328	0.1875
C	0.2723	0.2603	0.2479	0.2444	0.2369	0.2382	0.2376	0.2299	0.2366	0.235	0.2556	0.2461
D	0.2504	0.2726	0.2495	0.244	0.2483	0.2522	0.2472	0.2421	0.2598	0.2561	0.2567	0.2429
E	0.2743	0.273	0.2515	0.2609	0.2824	0.258	0.2796	0.2608	0.2582	0.252	0.2768	0.2449
F	0.2657	0.2589	0.2765	0.2599	0.2405	0.2694	0.2469	0.2324	0.2471	0.2305	0.2484	0.2268
G	0.2127	0.2272	0.2462	0.2486	0.2387	0.2509	0.2667	0.2307	0.2291	0.231	0.2295	0.1912
H	0.1805	0.2115	0.2299	0.2026	0.2246	0.2386	0.2104	0.2358	0.2111	0.2213	0.2018	0.1312
Cell Index at: 05:07:10
	1	2	3	4	5	6	7	8	9	10	11	12
A	0.2017	0.1869	0.1833	0.2038	0.1977	0.2206	0.1963	0.2279	0.1942	0.2165	0.2055	0.1755
B	0.2535	0.2094	0.2128	0.2242	0.2171	0.2234	0.2173	0.2046	0.2209	0.2192	0.2376	0.1922
C	0.2799	0.2662	0.2539	0.2507	0.2426	0.2461	0.2436	0.2374	0.2413	0.2402	0.2623	0.2495
D	0.2586	0.2764	0.255	0.2513	0.2529	0.2565	0.255	0.2494	0.2663	0.2604	0.258	0.2473
E	0.2785	0.2794	0.2534	0.2657	0.2853	0.2662	0.2842	0.2647	0.265	0.2595	0.2831	0.251
F	0.2705	0.2637	0.282	0.264	0.2441	0.2761	0.2533	0.2406	0.2498	0.238	0.2563	0.2281
G	0.2164	0.234	0.2547	0.2553	0.246	0.2557	0.2738	0.2362	0.233	0.2353	0.2347	0.1929
H	0.1866	0.2144	0.2355	0.21	0.2297	0.2441	0.2133	0.2402	0.2163	0.2255	0.209	0.1352
Cell Index at: 05:22:10
	1	2	3	4	5	6	7	8	9	10	11	12
A	0.2037	0.1898	0.1885	0.2075	0.1993	0.2251	0.2018	0.232	0.1978	0.2212	0.2116	0.1782
B	0.2561	0.2156	0.2163	0.2261	0.2207	0.2278	0.2216	0.2097	0.2235	0.2248	0.242	0.193
C	0.2855	0.272	0.2574	0.2546	0.2478	0.2516	0.2496	0.2414	0.2463	0.2456	0.2672	0.2543
D	0.2618	0.2834	0.2592	0.253	0.2594	0.2612	0.2605	0.2524	0.2707	0.2653	0.2632	0.2508
E	0.2825	0.2832	0.2583	0.2715	0.2909	0.2707	0.2897	0.27	0.2715	0.2654	0.2894	0.2564
F	0.2739	0.2689	0.2847	0.2715	0.2514	0.2804	0.2578	0.2453	0.2575	0.245	0.2636	0.2323
G	0.2202	0.2346	0.2583	0.2618	0.2522	0.2607	0.2815	0.2412	0.2391	0.2424	0.2378	0.1968
H	0.1885	0.2179	0.2385	0.2127	0.2326	0.2521	0.2187	0.2452	0.2201	0.2281	0.2131	0.1386
Cell Index at: 05:37:10
	1	2	3	4	5	6	7	8	9	10	11	12
A	0.208	0.1943	0.191	0.2123	0.2052	0.2304	0.2051	0.2352	0.2011	0.2261	0.2175	0.1812
B	0.2623	0.2173	0.2209	0.2324	0.2259	0.232	0.228	0.2166	0.2309	0.2315	0.2477	0.1976
C	0.2928	0.2777	0.2633	0.2591	0.2511	0.2565	0.2525	0.2468	0.2498	0.2519	0.2718	0.2582
D	0.2643	0.2904	0.2656	0.2589	0.2648	0.2685	0.2669	0.2555	0.278	0.2691	0.2699	0.2538
E	0.2872	0.2893	0.2626	0.2758	0.2998	0.2743	0.294	0.2767	0.2767	0.2704	0.2908	0.2589
F	0.2829	0.2751	0.2918	0.2746	0.2574	0.2885	0.2633	0.2513	0.2627	0.2494	0.2687	0.2364
G	0.2227	0.2383	0.2644	0.2689	0.2551	0.2646	0.2887	0.248	0.2441	0.249	0.2405	0.2044
H	0.1933	0.2237	0.2442	0.2163	0.2379	0.2559	0.2244	0.2493	0.2246	0.2346	0.2199	0.1434
Cell Index at: 05:52:10
	1	2	3	4	5	6	7	8	9	10	11	12
A	0.2101	0.197	0.1954	0.2178	0.2088	0.2356	0.211	0.2391	0.2035	0.2316	0.2201	0.1846
B	0.2661	0.222	0.2248	0.2368	0.231	0.2361	0.2322	0.2206	0.2342	0.237	0.2518	0.2022
C	0.2975	0.2819	0.269	0.2628	0.2548	0.2592	0.2589	0.2539	0.2531	0.2583	0.2773	0.262
D	0.2683	0.2933	0.2716	0.2644	0.2709	0.2742	0.272	0.2617	0.2861	0.2775	0.2761	0.2563
E	0.2931	0.2965	0.2657	0.2822	0.3049	0.2821	0.3009	0.2815	0.2831	0.2767	0.3002	0.2633
F	0.2854	0.2801	0.2967	0.2822	0.2616	0.2952	0.271	0.2555	0.267	0.2557	0.2733	0.2408
G	0.2286	0.2411	0.2687	0.2746	0.2607	0.2715	0.2941	0.2536	0.2502	0.2554	0.246	0.2088
H	0.1961	0.2265	0.2499	0.2208	0.2441	0.2591	0.2304	0.2532	0.2292	0.2371	0.222	0.1476
Cell Index at: 06:07:07
	1	2	3	4	5	6	7	8	9	10	11	12
A	0.217	0.2032	0.1988	0.2213	0.2131	0.2387	0.2149	0.2463	0.2081	0.2363	0.2246	0.1891
B	0.2716	0.226	0.231	0.2425	0.236	0.2411	0.2359	0.2277	0.2386	0.2413	0.2569	0.2042
C	0.3008	0.2862	0.2732	0.2673	0.2601	0.2654	0.2637	0.2569	0.2592	0.2656	0.2793	0.2657
D	0.2705	0.2967	0.2769	0.2716	0.273	0.2805	0.2768	0.2674	0.2895	0.2795	0.28	0.262
E	0.2962	0.3011	0.2711	0.2888	0.3079	0.2892	0.307	0.2864	0.2861	0.2814	0.3041	0.2678
F	0.2904	0.2833	0.3028	0.2822	0.2655	0.302	0.2763	0.2648	0.2717	0.2639	0.2796	0.2453
G	0.2308	0.2442	0.2719	0.2807	0.2669	0.2777	0.2999	0.2595	0.2551	0.2606	0.2505	0.2125
H	0.1998	0.2303	0.2563	0.2259	0.2493	0.2625	0.233	0.2574	0.2338	0.2412	0.2266	0.1516
Cell Index at: 06:22:07
	1	2	3	4	5	6	7	8	9	10	11	12
A	0.221	0.2044	0.2045	0.2263	0.2162	0.2442	0.2202	0.2504	0.2115	0.2404	0.2289	0.1909
B	0.2741	0.2315	0.2361	0.2459	0.2398	0.2481	0.2429	0.2301	0.2447	0.246	0.2634	0.207
C	0.3071	0.2902	0.2796	0.2747	0.2631	0.2701	0.268	0.2624	0.265	0.2697	0.2854	0.2686
D	0.2743	0.304	0.2838	0.2752	0.279	0.282	0.2847	0.2715	0.2963	0.2855	0.2858	0.263
E	0.2994	0.3079	0.2757	0.2929	0.3161	0.2912	0.3145	0.2906	0.292	0.2855	0.3102	0.2729
F	0.2958	0.2888	0.3096	0.2877	0.2711	0.3062	0.2821	0.2684	0.2798	0.2692	0.2861	0.2502
G	0.2359	0.2511	0.2766	0.2867	0.2743	0.2835	0.3061	0.2633	0.2582	0.2685	0.2541	0.2174
H	0.205	0.2319	0.2615	0.2307	0.2514	0.2675	0.238	0.2626	0.2356	0.2465	0.23	0.1539
Cell Index at: 06:37:07
	1	2	3	4	5	6	7	8	9	10	11	12
A	0.2244	0.2092	0.2073	0.2298	0.2202	0.2517	0.2244	0.2541	0.2139	0.244	0.2328	0.196
B	0.281	0.2377	0.2389	0.2512	0.2462	0.2529	0.2471	0.2346	0.2502	0.252	0.267	0.211
C	0.3108	0.2993	0.2857	0.2797	0.2678	0.2732	0.2727	0.265	0.2693	0.274	0.2882	0.2752
D	0.2789	0.3091	0.2851	0.2819	0.2831	0.2864	0.2933	0.2796	0.3011	0.2939	0.2942	0.2673
E	0.3004	0.3129	0.2792	0.2979	0.3212	0.2958	0.322	0.2969	0.2969	0.2915	0.3128	0.2772
F	0.3019	0.2942	0.3137	0.2943	0.2762	0.313	0.289	0.2736	0.2861	0.2725	0.2882	0.252
G	0.2379	0.2573	0.2821	0.291	0.2804	0.2889	0.3135	0.2702	0.2648	0.2715	0.2577	0.2215
H	0.2093	0.2373	0.2664	0.2367	0.2566	0.2725	0.2418	0.2673	0.2418	0.2514	0.2328	0.1563
Cell Index at: 06:52:07
	1	2	3	4	5	6	7	8	9	10	11	12
A	0.2273	0.2134	0.2117	0.234	0.2257	0.2536	0.2297	0.2596	0.218	0.249	0.2372	0.2011
B	0.2859	0.2419	0.2435	0.2561	0.2507	0.2597	0.2539	0.2405	0.256	0.2544	0.2711	0.2149
C	0.3143	0.3031	0.2889	0.2847	0.2745	0.2788	0.2781	0.2709	0.2733	0.2811	0.2921	0.2784
D	0.2849	0.3128	0.2911	0.2876	0.287	0.2912	0.2959	0.2855	0.3078	0.2952	0.2964	0.2729
E	0.3063	0.3172	0.2859	0.3055	0.3259	0.3023	0.3299	0.3022	0.3034	0.2988	0.3203	0.2835
F	0.3064	0.2988	0.3209	0.2979	0.281	0.319	0.2945	0.2767	0.2889	0.2778	0.2932	0.2567
G	0.2418	0.2621	0.2887	0.2965	0.2846	0.2949	0.3186	0.2779	0.271	0.276	0.2618	0.2249
H	0.2122	0.2418	0.2727	0.242	0.262	0.2753	0.2483	0.2735	0.2457	0.2556	0.237	0.1605
Cell Index at: 07:07:08
	1	2	3	4	5	6	7	8	9	10	11	12
A	0.2315	0.2164	0.2156	0.2384	0.2325	0.259	0.2333	0.2621	0.2217	0.2546	0.2424	0.2053
B	0.2902	0.2464	0.2475	0.2598	0.2531	0.2645	0.2561	0.2469	0.2609	0.259	0.276	0.2193
C	0.3222	0.3089	0.2951	0.2895	0.2761	0.2856	0.285	0.2777	0.2791	0.2846	0.2967	0.2816
D	0.2882	0.3201	0.2965	0.293	0.2921	0.2965	0.3005	0.2891	0.3149	0.3034	0.3016	0.2749
E	0.3109	0.3239	0.2876	0.3093	0.3335	0.3078	0.3337	0.3082	0.3077	0.3053	0.3249	0.286
F	0.3113	0.3053	0.3264	0.3059	0.2878	0.3273	0.2996	0.2834	0.2955	0.2832	0.2991	0.2605
G	0.2466	0.2633	0.2925	0.3031	0.2902	0.2988	0.3246	0.2807	0.2729	0.2845	0.266	0.2284
H	0.2142	0.2465	0.2785	0.2454	0.2676	0.2796	0.2527	0.2778	0.2521	0.2589	0.2419	0.1643
Cell Index at: 07:22:07
	1	2	3	4	5	6	7	8	9	10	11	12
A	0.2327	0.2201	0.2196	0.2424	0.2328	0.2648	0.2389	0.2686	0.2263	0.2563	0.2448	0.2079
B	0.2944	0.2514	0.2522	0.2669	0.259	0.2695	0.2635	0.2528	0.2662	0.2641	0.2826	0.222
C	0.3269	0.3145	0.3009	0.2943	0.2828	0.2899	0.2879	0.2833	0.2832	0.2912	0.2995	0.2828
D	0.2948	0.3269	0.3008	0.2967	0.2963	0.3006	0.3036	0.2947	0.3216	0.3128	0.3059	0.2771
E	0.3137	0.3296	0.2941	0.3145	0.3383	0.3114	0.3381	0.3161	0.3138	0.3098	0.3308	0.2884
F	0.3154	0.3114	0.3318	0.3126	0.294	0.3331	0.3067	0.2897	0.2995	0.2866	0.3048	0.2629
G	0.2492	0.2698	0.2972	0.3064	0.2961	0.3047	0.3314	0.285	0.2822	0.2911	0.27	0.2324
H	0.217	0.2503	0.2821	0.2478	0.2742	0.283	0.2544	0.2816	0.2537	0.2633	0.2486	0.1661
Cell Index at: 07:37:07
	1	2	3	4	5	6	7	8	9	10	11	12
A	0.2363	0.2214	0.2245	0.2466	0.2368	0.2681	0.2439	0.274	0.2291	0.2609	0.2476	0.2118
B	0.3003	0.254	0.2571	0.27	0.2626	0.2761	0.2678	0.2582	0.2707	0.2676	0.2866	0.2236
C	0.3303	0.3205	0.3056	0.2995	0.2884	0.2948	0.2938	0.2881	0.2901	0.2962	0.3051	0.2863
D	0.2959	0.3293	0.3066	0.3031	0.3022	0.3096	0.3088	0.3004	0.3267	0.3151	0.3132	0.2802
E	0.3174	0.3336	0.2962	0.3199	0.3421	0.3178	0.3457	0.321	0.3196	0.3148	0.3382	0.2914
F	0.3214	0.3155	0.3384	0.3169	0.2992	0.3377	0.3126	0.2905	0.3082	0.2922	0.308	0.2684
G	0.2528	0.275	0.3025	0.3116	0.3005	0.3079	0.3375	0.2907	0.2871	0.2958	0.273	0.2378
H	0.221	0.255	0.2877	0.2504	0.2772	0.2886	0.2585	0.2853	0.2596	0.2692	0.2511	0.1712
Cell Index at: 07:52:07
	1	2	3	4	5	6	7	8	9	10	11	12
A	0.2436	0.2237	0.2288	0.2518	0.2405	0.2743	0.2454	0.277	0.2344	0.2636	0.251	0.2166
B	0.3053	0.2601	0.2602	0.2756	0.2667	0.2812	0.2719	0.2607	0.2764	0.2738	0.2899	0.2281
C	0.3369	0.3259	0.3074	0.3067	0.2936	0.2928	0.2973	0.2926	0.2937	0.3023	0.3102	0.2892
D	0.3025	0.3362	0.3119	0.3069	0.3084	0.3142	0.3145	0.3027	0.333	0.3221	0.3152	0.2835
E	0.3215	0.3413	0.2983	0.3259	0.3481	0.3214	0.3543	0.3286	0.3237	0.3208	0.342	0.2936
F	0.3223	0.3183	0.344	0.3197	0.3034	0.3439	0.3179	0.2982	0.3149	0.2975	0.3132	0.269
G	0.2555	0.2784	0.3088	0.3164	0.3047	0.3131	0.3421	0.2947	0.2945	0.3004	0.2726	0.2444
H	0.2254	0.2582	0.292	0.2528	0.2813	0.2914	0.262	0.2907	0.2613	0.2725	0.2553	0.1721
Cell Index at: 08:07:07
	1	2	3	4	5	6	7	8	9	10	11	12
A	0.2441	0.2262	0.2319	0.2543	0.2427	0.2775	0.2494	0.282	0.2392	0.2684	0.2544	0.2196
B	0.3058	0.2647	0.2666	0.2802	0.2709	0.2837	0.2773	0.265	0.2818	0.2783	0.2928	0.2313
C	0.3443	0.328	0.3146	0.3101	0.296	0.2961	0.3009	0.2998	0.2974	0.3058	0.3169	0.2922
D	0.3057	0.3399	0.3176	0.3129	0.3136	0.3185	0.318	0.308	0.3377	0.3232	0.3206	0.2891
E	0.3281	0.3449	0.3041	0.33	0.3516	0.3284	0.3596	0.3341	0.3296	0.326	0.3493	0.2967
F	0.3253	0.3232	0.35	0.3259	0.3079	0.3478	0.3244	0.3008	0.32	0.3056	0.3189	0.272
G	0.2561	0.2832	0.3122	0.3218	0.3088	0.3165	0.3476	0.2994	0.2983	0.3068	0.2755	0.2458
H	0.2275	0.2622	0.2961	0.2583	0.287	0.2967	0.2674	0.2942	0.2655	0.2769	0.2598	0.1758
Cell Index at: 08:22:03
	1	2	3	4	5	6	7	8	9	10	11	12
A	0.248	0.2272	0.2352	0.2578	0.2483	0.282	0.2561	0.2845	0.2429	0.2712	0.2559	0.2235
B	0.3115	0.2687	0.2718	0.2852	0.2754	0.2862	0.2809	0.2689	0.2828	0.281	0.2974	0.2332
C	0.3485	0.3325	0.3199	0.3156	0.3036	0.3017	0.3054	0.304	0.3028	0.3095	0.3206	0.2956
D	0.3057	0.3429	0.3198	0.3164	0.3147	0.3234	0.3241	0.3131	0.3443	0.3304	0.3265	0.2927
E	0.3308	0.3534	0.3097	0.3359	0.3555	0.3336	0.3646	0.3387	0.333	0.3327	0.3517	0.2989
F	0.3329	0.333	0.354	0.3275	0.3137	0.356	0.329	0.3059	0.3225	0.3106	0.3249	0.2746
G	0.2598	0.2876	0.3145	0.3261	0.3162	0.3218	0.3534	0.3079	0.3039	0.3115	0.2776	0.2491
H	0.2303	0.2676	0.3041	0.2627	0.2938	0.2994	0.2732	0.2988	0.2664	0.2809	0.2628	0.1776
Cell Index at: 08:37:03
	1	2	3	4	5	6	7	8	9	10	11	12
A	0.2502	0.2311	0.2387	0.2618	0.25	0.2845	0.257	0.289	0.2423	0.276	0.2604	0.2263
B	0.3153	0.2734	0.2755	0.2905	0.2776	0.2904	0.2839	0.2725	0.2861	0.2851	0.3042	0.2374
C	0.3505	0.3394	0.3273	0.3208	0.3071	0.3083	0.309	0.3109	0.3126	0.3156	0.3238	0.3
D	0.3104	0.3467	0.3252	0.324	0.3181	0.3274	0.3289	0.3202	0.3488	0.3335	0.3316	0.2942
E	0.3337	0.356	0.3125	0.3399	0.3622	0.3395	0.3696	0.3426	0.3417	0.3356	0.3579	0.3011
F	0.3361	0.3372	0.36	0.3361	0.3189	0.3607	0.3342	0.3116	0.3293	0.312	0.3283	0.2786
G	0.263	0.2914	0.3188	0.334	0.3209	0.3273	0.3583	0.3116	0.3087	0.316	0.2815	0.251
H	0.2338	0.272	0.3067	0.2658	0.2953	0.3027	0.2752	0.3015	0.271	0.2834	0.2671	0.1814
Cell Index at: 08:52:02
	1	2	3	4	5	6	7	8	9	10	11	12
A	0.2521	0.2349	0.2418	0.266	0.2554	0.2878	0.2626	0.2914	0.2458	0.2772	0.2639	0.229
B	0.3214	0.2753	0.2787	0.2948	0.283	0.2945	0.2878	0.278	0.2908	0.2868	0.3077	0.2387
C	0.358	0.3447	0.3286	0.327	0.3115	0.3082	0.311	0.3146	0.3154	0.321	0.3265	0.302
D	0.3137	0.351	0.3263	0.3295	0.325	0.3322	0.3343	0.3262	0.3531	0.3409	0.3376	0.2989
E	0.3374	0.359	0.3185	0.342	0.3676	0.3435	0.3737	0.3475	0.3415	0.343	0.3585	0.3057
F	0.3409	0.3415	0.3613	0.3404	0.3258	0.3652	0.3392	0.3185	0.3338	0.3195	0.3302	0.2824
G	0.2693	0.2964	0.3245	0.3383	0.3243	0.3311	0.3609	0.3148	0.311	0.3216	0.2874	0.2554
H	0.2366	0.2726	0.3102	0.2701	0.2998	0.3061	0.2795	0.3045	0.2741	0.2874	0.2692	0.1835
Cell Index at: 09:07:02
	1	2	3	4	5	6	7	8	9	10	11	12
A	0.2556	0.24	0.2434	0.2707	0.2567	0.2919	0.2636	0.2958	0.249	0.2815	0.2654	0.2318
B	0.3244	0.2784	0.2841	0.2983	0.2856	0.2982	0.2906	0.2792	0.294	0.2911	0.31	0.2412
C	0.3585	0.3484	0.3308	0.3283	0.3175	0.3134	0.3155	0.32	0.3173	0.324	0.3306	0.303
D	0.3184	0.354	0.3319	0.3344	0.3299	0.3378	0.3369	0.3297	0.3609	0.3454	0.3426	0.3006
E	0.339	0.3653	0.325	0.3471	0.374	0.3478	0.3792	0.3538	0.3472	0.3474	0.3611	0.3102
F	0.3444	0.3473	0.3651	0.3427	0.3294	0.3688	0.3462	0.3217	0.3377	0.3205	0.3378	0.2852
G	0.2705	0.3052	0.3271	0.3413	0.3316	0.3311	0.3698	0.3171	0.3166	0.3255	0.2904	0.258
H	0.239	0.2769	0.3132	0.2731	0.3032	0.3116	0.2818	0.308	0.2758	0.2872	0.2706	0.1839
Cell Index at: 09:22:02
	1	2	3	4	5	6	7	8	9	10	11	12
A	0.2572	0.2441	0.2455	0.2762	0.2629	0.2943	0.2676	0.2966	0.2519	0.2868	0.2709	0.2337
B	0.3273	0.2838	0.2878	0.3024	0.2899	0.3021	0.2962	0.2813	0.2982	0.297	0.3153	0.2456
C	0.3645	0.3529	0.335	0.3335	0.3171	0.3208	0.3201	0.3254	0.3223	0.3301	0.3321	0.3042
D	0.3217	0.3607	0.3364	0.3397	0.3332	0.3423	0.3398	0.3326	0.3623	0.3483	0.3458	0.2988
E	0.3447	0.366	0.3287	0.3519	0.3786	0.3496	0.3863	0.3589	0.3513	0.3524	0.3643	0.3123
F	0.3462	0.3513	0.3704	0.3494	0.3347	0.3745	0.351	0.3238	0.3411	0.3265	0.3433	0.2895
G	0.2723	0.3073	0.334	0.3456	0.3357	0.3384	0.3729	0.323	0.3212	0.3295	0.2942	0.2618
H	0.2414	0.2785	0.3168	0.2755	0.3082	0.3156	0.2831	0.3101	0.2774	0.2913	0.273	0.1871
Cell Index at: 09:37:02
	1	2	3	4	5	6	7	8	9	10	11	12
A	0.2595	0.2463	0.248	0.2825	0.2648	0.3004	0.2698	0.2989	0.256	0.2879	0.2718	0.2359
B	0.3329	0.2877	0.2912	0.3076	0.2938	0.3055	0.301	0.2851	0.3014	0.3022	0.3211	0.2498
C	0.3684	0.3555	0.3391	0.3365	0.3223	0.3256	0.3248	0.3295	0.3241	0.335	0.3388	0.3094
D	0.3255	0.3633	0.34	0.3436	0.3368	0.3473	0.3455	0.3342	0.3662	0.3542	0.3506	0.3028
E	0.3483	0.3726	0.3349	0.3555	0.3805	0.3503	0.3933	0.3601	0.3562	0.3532	0.3718	0.3138
F	0.3511	0.354	0.3742	0.3544	0.3372	0.3813	0.3532	0.3288	0.346	0.3321	0.3474	0.2931
G	0.2758	0.3117	0.339	0.3504	0.3393	0.3402	0.3755	0.3276	0.325	0.3338	0.2977	0.2637
H	0.2443	0.2807	0.3207	0.2788	0.3118	0.3196	0.2851	0.3152	0.2814	0.2962	0.2778	0.1904
Cell Index at: 09:52:02
	1	2	3	4	5	6	7	8	9	10	11	12
A	0.2634	0.2469	0.2502	0.2852	0.2699	0.3041	0.274	0.3017	0.2595	0.2922	0.2767	0.2384
B	0.3356	0.2913	0.2953	0.3095	0.2962	0.3113	0.3055	0.2886	0.3073	0.3079	0.3232	0.2534
C	0.3736	0.3583	0.3439	0.3405	0.3285	0.3303	0.3233	0.3319	0.3326	0.3396	0.3436	0.3106
D	0.3282	0.3691	0.3462	0.3502	0.3399	0.3512	0.3467	0.3404	0.3721	0.358	0.3543	0.3051
E	0.3519	0.3755	0.3369	0.3614	0.3888	0.3602	0.3954	0.369	0.3589	0.3557	0.3753	0.3158
F	0.3525	0.3601	0.3806	0.3605	0.3418	0.3846	0.3617	0.3387	0.3495	0.3361	0.3518	0.2953
G	0.2803	0.3146	0.3434	0.3569	0.346	0.3461	0.3801	0.33	0.3286	0.338	0.2997	0.2634
H	0.2446	0.2841	0.327	0.2824	0.314	0.321	0.2883	0.3192	0.2858	0.3015	0.2801	0.1946
Cell Index at: 10:07:02
	1	2	3	4	5	6	7	8	9	10	11	12
A	0.2662	0.2512	0.256	0.2905	0.2729	0.3069	0.279	0.3081	0.2635	0.2942	0.2796	0.2428
B	0.3389	0.296	0.3006	0.3142	0.3028	0.3148	0.3117	0.2906	0.3097	0.3094	0.33	0.2545
C	0.377	0.3646	0.349	0.343	0.3316	0.3352	0.328	0.3356	0.3388	0.3463	0.349	0.3151
D	0.3335	0.3723	0.3483	0.3527	0.3432	0.3572	0.3534	0.3451	0.3764	0.3611	0.3582	0.3087
E	0.3516	0.3814	0.3428	0.3687	0.3967	0.3653	0.4027	0.3734	0.3652	0.3641	0.3789	0.319
F	0.3572	0.3643	0.3839	0.3666	0.3478	0.3887	0.369	0.3425	0.3559	0.3388	0.353	0.2956
G	0.2846	0.3193	0.3465	0.3606	0.3485	0.3485	0.3858	0.3342	0.3353	0.3421	0.3053	0.2628
H	0.2486	0.2847	0.3306	0.2856	0.3178	0.3237	0.2924	0.3222	0.2903	0.3044	0.2841	0.1983
Cell Index at: 10:22:03
	1	2	3	4	5	6	7	8	9	10	11	12
A	0.2719	0.254	0.2599	0.2942	0.277	0.3137	0.2846	0.312	0.2656	0.2969	0.2837	0.2445
B	0.3412	0.2994	0.2992	0.3189	0.3043	0.3162	0.3166	0.2941	0.314	0.314	0.3314	0.2554
C	0.3798	0.3699	0.3505	0.3473	0.3384	0.34	0.3346	0.3406	0.3453	0.3478	0.3509	0.3188
D	0.3313	0.3759	0.3506	0.3596	0.3503	0.3604	0.3548	0.3502	0.382	0.3676	0.3627	0.309
E	0.3593	0.3899	0.3452	0.3762	0.4011	0.3714	0.412	0.3779	0.3714	0.3704	0.3822	0.3206
F	0.3618	0.3698	0.3881	0.3694	0.3511	0.3949	0.3729	0.349	0.3605	0.3439	0.3581	0.2992
G	0.2906	0.3215	0.3548	0.3684	0.3525	0.3529	0.3946	0.3383	0.3412	0.3457	0.3097	0.2648
H	0.2509	0.2866	0.3344	0.2901	0.3205	0.324	0.297	0.3261	0.292	0.3101	0.2873	0.2007
Cell Index at: 10:37:03
	1	2	3	4	5	6	7	8	9	10	11	12
A	0.2761	0.2573	0.2611	0.2982	0.2802	0.3165	0.2874	0.3176	0.271	0.3	0.286	0.2484
B	0.3469	0.3003	0.3013	0.3208	0.3106	0.32	0.3212	0.2982	0.3176	0.3206	0.3356	0.2573
C	0.3844	0.3737	0.3557	0.351	0.3393	0.3428	0.3377	0.3456	0.3484	0.352	0.3575	0.3253
D	0.3328	0.3828	0.3539	0.3656	0.3549	0.3668	0.3629	0.3562	0.3885	0.3736	0.3688	0.3102
E	0.3649	0.3908	0.3503	0.3802	0.408	0.3755	0.4148	0.3849	0.3754	0.3738	0.3859	0.324
F	0.3632	0.3745	0.3939	0.3721	0.3553	0.4018	0.3801	0.353	0.3685	0.3485	0.3644	0.3028
G	0.2924	0.3269	0.3602	0.3742	0.357	0.3598	0.4003	0.3459	0.3465	0.3501	0.3125	0.2653
H	0.2552	0.2875	0.3384	0.2918	0.3221	0.3276	0.2999	0.3317	0.2975	0.3146	0.2904	0.2035
Cell Index at: 10:52:02
	1	2	3	4	5	6	7	8	9	10	11	12
A	0.2802	0.2607	0.2647	0.3009	0.2817	0.3195	0.2899	0.322	0.2746	0.3037	0.2888	0.2511
B	0.3511	0.306	0.307	0.3257	0.3176	0.3264	0.3237	0.3029	0.3214	0.3233	0.3415	0.2603
C	0.392	0.3796	0.3629	0.3593	0.3441	0.3505	0.3423	0.3533	0.3547	0.3575	0.3599	0.3258
D	0.3369	0.388	0.3605	0.3722	0.3581	0.3716	0.3672	0.3588	0.3923	0.3796	0.3757	0.3163
E	0.3681	0.3959	0.3566	0.3847	0.41	0.3832	0.4196	0.3867	0.3767	0.3803	0.3914	0.3268
F	0.3674	0.3787	0.3998	0.378	0.3625	0.4062	0.3847	0.3577	0.3704	0.3532	0.3665	0.3054
G	0.2948	0.3309	0.3646	0.3793	0.3591	0.3648	0.4073	0.3476	0.3509	0.3556	0.3193	0.2686
H	0.2598	0.2915	0.34	0.2949	0.328	0.3337	0.3069	0.3323	0.3003	0.3185	0.2953	0.2072
Cell Index at: 11:07:02
	1	2	3	4	5	6	7	8	9	10	11	12
A	0.2822	0.2628	0.2703	0.3042	0.2859	0.324	0.2951	0.3258	0.279	0.3077	0.2907	0.254
B	0.3573	0.3088	0.3153	0.3302	0.3228	0.3308	0.3309	0.3084	0.3246	0.328	0.3471	0.2629
C	0.394	0.385	0.3694	0.3623	0.3517	0.3526	0.3468	0.3572	0.3588	0.3616	0.3667	0.3285
D	0.3441	0.394	0.3644	0.3801	0.3662	0.3798	0.3701	0.3649	0.3985	0.387	0.3789	0.3183
E	0.3726	0.4047	0.359	0.3905	0.4136	0.3854	0.4219	0.3907	0.3843	0.3832	0.3962	0.3334
F	0.3721	0.3825	0.4028	0.3811	0.3684	0.4088	0.3914	0.3639	0.3762	0.3578	0.3734	0.3082
G	0.2976	0.333	0.3673	0.3847	0.3645	0.3724	0.4127	0.353	0.357	0.3603	0.3247	0.2736
H	0.2605	0.2973	0.3441	0.2974	0.331	0.3364	0.3107	0.3377	0.3035	0.3232	0.2993	0.2122
Cell Index at: 11:22:03
	1	2	3	4	5	6	7	8	9	10	11	12
A	0.2857	0.2661	0.2728	0.3081	0.2893	0.3303	0.3017	0.3305	0.2825	0.3123	0.2955	0.2556
B	0.3611	0.311	0.3192	0.3354	0.3245	0.3381	0.337	0.3145	0.3296	0.3325	0.3514	0.2658
C	0.3987	0.3919	0.3754	0.3673	0.3563	0.3612	0.3515	0.3618	0.3615	0.3662	0.3688	0.3326
D	0.3499	0.3986	0.3708	0.3839	0.3712	0.3827	0.3759	0.3732	0.4049	0.3912	0.3836	0.3218
E	0.3793	0.4088	0.3661	0.3997	0.4214	0.3916	0.4299	0.3971	0.3913	0.3885	0.4017	0.3339
F	0.3788	0.3892	0.4102	0.3895	0.3701	0.415	0.3967	0.3704	0.3796	0.3614	0.3792	0.3107
G	0.3033	0.3372	0.3753	0.3895	0.3759	0.3781	0.4201	0.3613	0.3633	0.3665	0.3289	0.2789
H	0.2632	0.2995	0.3474	0.3003	0.3385	0.3396	0.3143	0.3427	0.3081	0.3261	0.3054	0.2145
Cell Index at: 11:37:03
	1	2	3	4	5	6	7	8	9	10	11	12
A	0.2905	0.2714	0.2763	0.3141	0.2916	0.3341	0.306	0.3378	0.2856	0.3161	0.3008	0.2571
B	0.3672	0.3155	0.324	0.3429	0.3316	0.344	0.3418	0.3178	0.3351	0.3382	0.3576	0.27
C	0.4046	0.3962	0.3794	0.3713	0.3627	0.3686	0.3568	0.3686	0.3685	0.3725	0.3727	0.3362
D	0.3557	0.404	0.3747	0.3904	0.3778	0.3891	0.3803	0.3765	0.4105	0.3974	0.3906	0.3257
E	0.3837	0.412	0.371	0.4034	0.4273	0.3954	0.4371	0.4014	0.3965	0.3924	0.4065	0.3406
F	0.3845	0.391	0.4149	0.3941	0.3743	0.4199	0.4055	0.3752	0.3835	0.3664	0.384	0.3154
G	0.3067	0.3438	0.3761	0.3956	0.3817	0.3823	0.4266	0.3656	0.3665	0.3675	0.333	0.2836
H	0.2672	0.3024	0.3508	0.3067	0.3433	0.3436	0.3187	0.3474	0.311	0.3289	0.3103	0.2175
Cell Index at: 11:52:03
	1	2	3	4	5	6	7	8	9	10	11	12
A	0.2956	0.2748	0.2799	0.3179	0.2977	0.3409	0.3098	0.3389	0.2872	0.3208	0.3047	0.2601
B	0.3715	0.3193	0.3275	0.346	0.3345	0.3474	0.3467	0.3238	0.3403	0.3443	0.3618	0.2736
C	0.4094	0.4019	0.3874	0.3769	0.3683	0.3776	0.362	0.3754	0.374	0.3771	0.3779	0.3386
D	0.3594	0.4045	0.3798	0.3979	0.3799	0.3932	0.3844	0.3837	0.4132	0.4021	0.3983	0.3296
E	0.3908	0.4158	0.3809	0.4107	0.429	0.3996	0.4434	0.4083	0.4042	0.3991	0.4109	0.341
F	0.3877	0.3967	0.4199	0.4002	0.3828	0.4269	0.4131	0.3796	0.389	0.3706	0.3885	0.3189
G	0.3116	0.346	0.3848	0.4003	0.3869	0.385	0.4323	0.3707	0.3753	0.3718	0.3354	0.288
H	0.271	0.3049	0.3554	0.3104	0.3453	0.3496	0.3252	0.3527	0.315	0.3341	0.314	0.2202
Cell Index at: 12:07:03
	1	2	3	4	5	6	7	8	9	10	11	12
A	0.3001	0.2781	0.2853	0.3212	0.3026	0.3464	0.3148	0.3434	0.2923	0.323	0.3083	0.2666
B	0.3741	0.3223	0.333	0.3489	0.3406	0.3539	0.3489	0.3287	0.3464	0.3517	0.3665	0.2787
C	0.4154	0.4082	0.3925	0.3816	0.3725	0.3821	0.3685	0.3828	0.379	0.3831	0.3826	0.3422
D	0.3627	0.4116	0.3875	0.4036	0.3904	0.397	0.3886	0.3912	0.4234	0.4085	0.4045	0.3337
E	0.3934	0.4228	0.3828	0.4193	0.4389	0.4053	0.4492	0.4134	0.4086	0.4047	0.4211	0.3461
F	0.3928	0.4047	0.4263	0.4051	0.3884	0.4314	0.4176	0.3842	0.3941	0.3783	0.3934	0.3235
G	0.3122	0.3532	0.3926	0.408	0.3917	0.3933	0.4381	0.3785	0.3816	0.3803	0.3424	0.2934
H	0.277	0.3101	0.3622	0.3133	0.347	0.3532	0.3269	0.3589	0.3223	0.3364	0.3166	0.222
Cell Index at: 12:22:03
	1	2	3	4	5	6	7	8	9	10	11	12
A	0.3059	0.2838	0.2883	0.324	0.3094	0.3517	0.3223	0.35	0.2932	0.3301	0.314	0.2725
B	0.3795	0.3263	0.34	0.3536	0.3463	0.3571	0.3571	0.3338	0.3527	0.359	0.3733	0.2822
C	0.4204	0.4106	0.3972	0.3847	0.38	0.391	0.3701	0.3912	0.387	0.3918	0.3892	0.3457
D	0.3675	0.4188	0.3921	0.4129	0.395	0.4061	0.3956	0.3961	0.4317	0.4111	0.4099	0.3258
E	0.397	0.4299	0.3887	0.4258	0.4473	0.4128	0.4567	0.4203	0.4127	0.4119	0.4256	0.3473
F	0.4	0.4088	0.4329	0.4136	0.3919	0.4386	0.4235	0.3896	0.3996	0.3833	0.3984	0.3271
G	0.3157	0.3576	0.3987	0.4101	0.396	0.3987	0.4438	0.3853	0.3864	0.3833	0.3439	0.2994
H	0.2794	0.3137	0.3657	0.3185	0.3539	0.359	0.3347	0.3641	0.3255	0.3411	0.32	0.2254
Cell Index at: 12:37:02
	1	2	3	4	5	6	7	8	9	10	11	12
A	0.3091	0.2878	0.2916	0.3274	0.3137	0.3547	0.3253	0.3568	0.3003	0.3348	0.3176	0.2758
B	0.3849	0.3321	0.3457	0.3601	0.3541	0.3647	0.3616	0.3393	0.3572	0.3626	0.3783	0.2858
C	0.4245	0.4184	0.4005	0.3932	0.3845	0.3998	0.3773	0.3972	0.3907	0.395	0.3958	0.3524
D	0.3745	0.426	0.3981	0.4204	0.4022	0.4094	0.4024	0.3998	0.4376	0.4179	0.415	0.3291
E	0.3988	0.4367	0.395	0.4298	0.4538	0.4187	0.4632	0.4267	0.4196	0.4177	0.4305	0.3519
F	0.405	0.4163	0.4393	0.4184	0.3991	0.4437	0.43	0.3979	0.4083	0.3895	0.4008	0.3294
G	0.3179	0.3626	0.4057	0.4155	0.4007	0.403	0.4512	0.3921	0.3927	0.3899	0.3493	0.3043
H	0.2873	0.3181	0.3729	0.324	0.3584	0.3635	0.3392	0.3684	0.3322	0.3465	0.3244	0.233
Cell Index at: 12:52:02
	1	2	3	4	5	6	7	8	9	10	11	12
A	0.3153	0.2881	0.2959	0.3337	0.3179	0.3553	0.3315	0.3607	0.3036	0.3372	0.3263	0.279
B	0.3911	0.339	0.3457	0.3669	0.3562	0.3701	0.3679	0.3444	0.3635	0.3668	0.384	0.2878
C	0.4305	0.4212	0.4072	0.3991	0.3877	0.4079	0.3796	0.4044	0.3955	0.4007	0.3987	0.3557
D	0.3766	0.4309	0.4002	0.4252	0.4056	0.4179	0.4088	0.4041	0.4441	0.4241	0.4215	0.3305
E	0.4089	0.4443	0.3966	0.4321	0.4603	0.4243	0.4696	0.4322	0.4241	0.4249	0.4368	0.356
F	0.4108	0.4221	0.4487	0.4239	0.4045	0.4523	0.4359	0.4018	0.4153	0.3977	0.4069	0.3174
G	0.3221	0.3661	0.4114	0.4212	0.4059	0.4033	0.457	0.4	0.3983	0.3933	0.3515	0.3088
H	0.2903	0.3205	0.3777	0.3287	0.3624	0.3673	0.3411	0.3745	0.3355	0.3523	0.3248	0.2372
Cell Index at: 13:07:02
	1	2	3	4	5	6	7	8	9	10	11	12
A	0.3187	0.2946	0.298	0.3373	0.3214	0.3598	0.3331	0.3662	0.3095	0.3414	0.3303	0.2812
B	0.3959	0.3419	0.3482	0.3727	0.3615	0.374	0.3749	0.3505	0.3681	0.3706	0.3897	0.2931
C	0.4334	0.427	0.4139	0.4056	0.3957	0.4156	0.3854	0.4095	0.3982	0.407	0.4041	0.3566
D	0.3769	0.4378	0.4071	0.4325	0.4147	0.4239	0.414	0.4093	0.4496	0.4301	0.4272	0.3329
E	0.415	0.449	0.4078	0.4436	0.4688	0.4282	0.4766	0.438	0.4308	0.4311	0.4431	0.3596
F	0.4153	0.431	0.4561	0.4313	0.4115	0.4568	0.4423	0.4105	0.4179	0.4022	0.4098	0.3214
G	0.3271	0.3711	0.4168	0.4278	0.4112	0.3937	0.4672	0.4034	0.4046	0.3984	0.3555	0.3176
H	0.2964	0.3258	0.3835	0.3317	0.3687	0.3726	0.3458	0.3786	0.3418	0.3579	0.3283	0.2395
Cell Index at: 13:22:02
	1	2	3	4	5	6	7	8	9	10	11	12
A	0.3217	0.2989	0.3	0.343	0.326	0.3672	0.3398	0.3732	0.3139	0.3443	0.3342	0.2846
B	0.399	0.3476	0.3545	0.3799	0.3681	0.3757	0.3803	0.356	0.3732	0.3778	0.392	0.2959
C	0.4395	0.435	0.4179	0.415	0.4009	0.4224	0.391	0.4174	0.405	0.4119	0.4109	0.362
D	0.384	0.4391	0.4156	0.4388	0.4155	0.4302	0.4183	0.4129	0.4548	0.4339	0.4299	0.3384
E	0.4196	0.4533	0.4119	0.4499	0.4749	0.4383	0.4811	0.4427	0.4372	0.4378	0.4454	0.3619
F	0.4218	0.4372	0.4598	0.4355	0.4159	0.4648	0.4491	0.417	0.4251	0.411	0.4171	0.3283
G	0.3301	0.3772	0.4247	0.436	0.4152	0.3985	0.4752	0.4111	0.4109	0.4051	0.3577	0.3211
H	0.3017	0.3288	0.389	0.3333	0.3751	0.3817	0.3522	0.3834	0.3474	0.3638	0.3337	0.2425
Cell Index at: 13:37:03
	1	2	3	4	5	6	7	8	9	10	11	12
A	0.3234	0.3043	0.3038	0.3478	0.3304	0.3688	0.3434	0.3786	0.3171	0.3512	0.339	0.2874
B	0.4066	0.3525	0.3582	0.3851	0.3734	0.3842	0.3852	0.3612	0.3805	0.3838	0.395	0.2992
C	0.4471	0.4413	0.4239	0.4202	0.4107	0.4277	0.3968	0.4231	0.4125	0.417	0.4185	0.366
D	0.3935	0.443	0.4189	0.4468	0.4213	0.4337	0.4235	0.4175	0.4623	0.4384	0.434	0.3433
E	0.4234	0.4598	0.4156	0.4553	0.4821	0.4442	0.4866	0.4497	0.4407	0.4461	0.4532	0.3661
F	0.4262	0.4422	0.4691	0.4429	0.4236	0.4728	0.4571	0.4267	0.4307	0.4159	0.4241	0.3324
G	0.3358	0.3809	0.43	0.4408	0.4229	0.4053	0.4815	0.4191	0.4164	0.4121	0.3629	0.3255
H	0.3059	0.3342	0.3983	0.3325	0.3824	0.3884	0.3552	0.3858	0.3515	0.3679	0.3379	0.2474
Cell Index at: 13:52:04
	1	2	3	4	5	6	7	8	9	10	11	12
A	0.3301	0.3098	0.3114	0.3493	0.3325	0.3733	0.3509	0.3837	0.3254	0.3555	0.3438	0.2924
B	0.4101	0.3582	0.363	0.3915	0.3796	0.3919	0.3892	0.3663	0.385	0.3858	0.3976	0.3026
C	0.4502	0.4432	0.4284	0.4222	0.4167	0.4326	0.4044	0.4278	0.4204	0.4199	0.4242	0.3674
D	0.3959	0.4443	0.4236	0.4498	0.4289	0.4396	0.4343	0.4249	0.4689	0.4431	0.4366	0.3451
E	0.4284	0.4602	0.4174	0.46	0.4893	0.4493	0.4936	0.4512	0.4463	0.4506	0.4548	0.3687
F	0.4347	0.4453	0.4748	0.4501	0.4272	0.4794	0.4654	0.4274	0.4369	0.4203	0.4306	0.3348
G	0.3388	0.3878	0.4339	0.4473	0.43	0.4058	0.4878	0.4241	0.4232	0.4167	0.3691	0.3314
H	0.313	0.3391	0.4044	0.338	0.3846	0.3929	0.3581	0.3918	0.3561	0.3677	0.3433	0.2526
Cell Index at: 14:07:05
	1	2	3	4	5	6	7	8	9	10	11	12
A	0.3294	0.3086	0.3138	0.3495	0.3294	0.3744	0.3475	0.3855	0.3252	0.3548	0.3461	0.2938
B	0.4081	0.3578	0.3635	0.3898	0.3812	0.3926	0.3912	0.367	0.386	0.3879	0.3991	0.3047
C	0.45	0.4453	0.4304	0.4216	0.4159	0.4319	0.4059	0.4311	0.423	0.4214	0.4281	0.3677
D	0.3952	0.4462	0.4277	0.4538	0.4286	0.4385	0.4334	0.4261	0.4721	0.4433	0.4364	0.3476
E	0.427	0.4612	0.423	0.4629	0.4903	0.4549	0.4941	0.4529	0.4494	0.4528	0.4543	0.3655
F	0.4333	0.4471	0.4774	0.4522	0.4311	0.4818	0.4637	0.432	0.4354	0.4189	0.4306	0.3338
G	0.3364	0.387	0.4364	0.4492	0.4298	0.4088	0.4893	0.427	0.4262	0.4202	0.3718	0.3311
H	0.3096	0.3392	0.404	0.3416	0.3867	0.3949	0.358	0.3908	0.3591	0.3702	0.3429	0.2552
Cell Index at: 14:22:05
	1	2	3	4	5	6	7	8	9	10	11	12
A	0.3262	0.3139	0.3133	0.3487	0.33	0.3735	0.3484	0.3839	0.3227	0.3535	0.3475	0.2931
B	0.4059	0.3602	0.3691	0.3918	0.3822	0.393	0.3921	0.3691	0.3864	0.3898	0.3995	0.3021
C	0.4428	0.4478	0.4312	0.4241	0.4179	0.4336	0.4052	0.4343	0.425	0.4228	0.4272	0.3657
D	0.3903	0.4464	0.4243	0.4568	0.4292	0.4377	0.4329	0.4259	0.4735	0.4449	0.4335	0.3423
E	0.4231	0.4635	0.4171	0.4615	0.492	0.4552	0.4949	0.4549	0.4478	0.4473	0.4545	0.3619
F	0.4297	0.4465	0.4747	0.4547	0.4298	0.482	0.4666	0.4332	0.4383	0.4212	0.4323	0.3326
G	0.3317	0.3858	0.4398	0.4505	0.4317	0.4083	0.4903	0.4297	0.4259	0.4229	0.3697	0.333
H	0.309	0.3415	0.4061	0.3443	0.3844	0.3934	0.359	0.3903	0.3592	0.3721	0.3477	0.2532
Cell Index at: 14:37:05
	1	2	3	4	5	6	7	8	9	10	11	12
A	0.3242	0.3125	0.3121	0.3473	0.3289	0.3739	0.3463	0.3832	0.3204	0.3517	0.3453	0.2903
B	0.4037	0.3567	0.3685	0.3918	0.38	0.3918	0.3919	0.3682	0.3851	0.3883	0.3973	0.301
C	0.4356	0.4457	0.4274	0.4226	0.4168	0.4302	0.4044	0.4299	0.4247	0.4211	0.4224	0.3624
D	0.3839	0.443	0.4241	0.4517	0.4274	0.4319	0.4325	0.4251	0.4691	0.4426	0.4341	0.3408
E	0.4164	0.4571	0.4163	0.4583	0.4872	0.452	0.4918	0.4551	0.4487	0.4467	0.4508	0.3552
F	0.4249	0.4431	0.4754	0.4566	0.4308	0.485	0.4691	0.4334	0.4356	0.4202	0.431	0.3319
G	0.3294	0.3861	0.4368	0.4525	0.4318	0.4086	0.4876	0.4292	0.4263	0.4209	0.3689	0.33
H	0.3059	0.3346	0.3868	0.3431	0.3831	0.3917	0.3576	0.3901	0.3569	0.3722	0.3461	0.2517
Cell Index at: 14:52:06
	1	2	3	4	5	6	7	8	9	10	11	12
A	0.3186	0.3081	0.3099	0.3417	0.3236	0.366	0.3405	0.3805	0.316	0.3508	0.3417	0.2847
B	0.3978	0.3542	0.3673	0.3932	0.3799	0.3937	0.388	0.3679	0.3833	0.3885	0.3952	0.2986
C	0.4292	0.4424	0.4267	0.421	0.4111	0.4319	0.4092	0.4275	0.4249	0.4183	0.4233	0.3612
D	0.3769	0.4459	0.4238	0.4508	0.4266	0.4331	0.4317	0.421	0.4687	0.4407	0.4333	0.3384
E	0.4103	0.4553	0.4117	0.4574	0.4867	0.4506	0.4909	0.4549	0.4462	0.4467	0.4515	0.3497
F	0.4194	0.4395	0.4755	0.4534	0.4317	0.4853	0.4663	0.4328	0.4326	0.4208	0.4321	0.3311
G	0.3259	0.3851	0.4374	0.4512	0.4301	0.4094	0.4875	0.4269	0.427	0.4227	0.3694	0.3274
H	0.3006	0.3296	0.3875	0.3383	0.3805	0.3876	0.3557	0.3862	0.3523	0.3678	0.3457	0.248
Cell Index at: 15:07:06
	1	2	3	4	5	6	7	8	9	10	11	12
A	0.314	0.3067	0.2932	0.3384	0.3226	0.3589	0.3342	0.3772	0.311	0.3451	0.3386	0.2822
B	0.392	0.35	0.3635	0.3893	0.376	0.3931	0.3884	0.3663	0.3825	0.3841	0.3933	0.2957
C	0.4231	0.4381	0.4212	0.4201	0.408	0.4307	0.406	0.4228	0.4235	0.4139	0.4204	0.3597
D	0.3727	0.4422	0.4182	0.4464	0.4216	0.4325	0.4322	0.4174	0.4633	0.4378	0.43	0.3333
E	0.4045	0.4501	0.4091	0.454	0.4822	0.4446	0.486	0.4519	0.4423	0.4442	0.4462	0.3466
F	0.415	0.4342	0.4724	0.4485	0.4263	0.4825	0.4638	0.4306	0.4306	0.4166	0.4307	0.3276
G	0.319	0.3828	0.4328	0.4464	0.4262	0.4087	0.4825	0.4226	0.4221	0.4207	0.3668	0.3254
H	0.2951	0.3263	0.3816	0.3367	0.3798	0.3845	0.3559	0.3819	0.3492	0.3666	0.3392	0.2442
Cell Index at: 15:22:07
	1	2	3	4	5	6	7	8	9	10	11	12
A	0.3077	0.3046	0.2884	0.3331	0.3176	0.3526	0.3309	0.3736	0.3069	0.3423	0.3341	0.2771
B	0.3877	0.3461	0.3626	0.3877	0.3727	0.3906	0.3837	0.3621	0.3803	0.3799	0.389	0.2903
C	0.4179	0.4376	0.4165	0.4155	0.409	0.4294	0.4014	0.4201	0.4238	0.4081	0.4205	0.3565
D	0.3665	0.4351	0.4131	0.4467	0.4186	0.4317	0.4285	0.4176	0.4619	0.4332	0.4271	0.3345
E	0.3975	0.4454	0.4066	0.451	0.4794	0.4421	0.4837	0.4517	0.4434	0.4406	0.447	0.3428
F	0.4117	0.4297	0.4698	0.4414	0.4261	0.4792	0.4636	0.4327	0.4323	0.4149	0.428	0.3229
G	0.3154	0.3789	0.431	0.4449	0.4265	0.4076	0.4804	0.4203	0.4221	0.4197	0.3645	0.3247
H	0.2933	0.3212	0.3814	0.3337	0.3781	0.3806	0.352	0.3783	0.3467	0.3626	0.3382	0.2417
Cell Index at: 15:37:07
	1	2	3	4	5	6	7	8	9	10	11	12
A	0.3039	0.3007	0.287	0.3319	0.3127	0.3505	0.3304	0.3699	0.3047	0.3395	0.3307	0.2759
B	0.3848	0.3447	0.3607	0.385	0.3725	0.391	0.3813	0.3625	0.3794	0.3789	0.3921	0.2895
C	0.4145	0.432	0.4186	0.4144	0.4057	0.4296	0.3994	0.4169	0.4217	0.4107	0.4209	0.3551
D	0.3624	0.4355	0.4121	0.4437	0.4153	0.4283	0.4276	0.4181	0.457	0.4305	0.4266	0.3308
E	0.398	0.4457	0.4036	0.4482	0.4819	0.4457	0.4831	0.4508	0.4418	0.4411	0.4445	0.3418
F	0.4098	0.4285	0.4716	0.4412	0.4265	0.4795	0.4665	0.4306	0.4326	0.4127	0.4259	0.3204
G	0.3141	0.3757	0.4332	0.4443	0.4257	0.4077	0.4784	0.4183	0.4257	0.42	0.3624	0.3212
H	0.2918	0.3172	0.377	0.3325	0.3738	0.3804	0.3495	0.3753	0.3449	0.3627	0.3365	0.2396
Cell Index at: 15:52:07
	1	2	3	4	5	6	7	8	9	10	11	12
A	0.3008	0.2972	0.2863	0.3284	0.3127	0.3484	0.3289	0.3664	0.302	0.3392	0.3288	0.275
B	0.3821	0.3407	0.3587	0.3862	0.3685	0.392	0.3791	0.3652	0.3796	0.3772	0.3894	0.2877
C	0.4139	0.4315	0.4192	0.4171	0.4065	0.4283	0.4	0.4198	0.4214	0.4104	0.4233	0.3514
D	0.3607	0.4339	0.4122	0.4446	0.4162	0.4305	0.4273	0.4223	0.4597	0.4325	0.427	0.3305
E	0.3952	0.4463	0.4071	0.4506	0.4823	0.4457	0.4842	0.4518	0.4403	0.4411	0.4487	0.3383
F	0.4084	0.4259	0.4691	0.4401	0.4231	0.4807	0.4681	0.4315	0.433	0.4163	0.4263	0.3196
G	0.3106	0.3731	0.4331	0.4429	0.4256	0.4074	0.4763	0.4168	0.4268	0.4193	0.3626	0.3197
H	0.2896	0.3175	0.3752	0.3307	0.3728	0.3746	0.3494	0.3731	0.3427	0.3607	0.3364	0.2388
Cell Index at: 16:07:07
	1	2	3	4	5	6	7	8	9	10	11	12
A	0.3022	0.3001	0.2876	0.3277	0.3135	0.3476	0.3315	0.3676	0.3027	0.3394	0.3306	0.2752
B	0.38	0.3436	0.363	0.3876	0.3726	0.3941	0.3815	0.3657	0.3811	0.3796	0.3903	0.2903
C	0.4158	0.4374	0.4201	0.4179	0.4056	0.4323	0.4055	0.4197	0.4216	0.4129	0.4256	0.3505
D	0.364	0.4359	0.4156	0.444	0.415	0.4319	0.4317	0.422	0.457	0.4351	0.4259	0.331
E	0.3955	0.448	0.4045	0.4513	0.4845	0.4479	0.4863	0.453	0.4433	0.4443	0.4504	0.3373
F	0.4103	0.4278	0.473	0.4435	0.427	0.4813	0.4702	0.4349	0.4318	0.4184	0.4288	0.3227
G	0.3147	0.3746	0.4331	0.4444	0.4276	0.4077	0.4791	0.4206	0.4265	0.4218	0.3647	0.3133
H	0.2917	0.3158	0.3796	0.3295	0.3689	0.3785	0.3514	0.3728	0.3431	0.3602	0.3394	0.2413
Cell Index at: 16:57:17
	1	2	3	4	5	6	7	8	9	10	11	12
A	0.3442	0.3427	0.3357	0.3826	0.3672	0.3964	0.3738	0.4081	0.3182	0.3485	0.3258	0.2741
B	0.3997	0.3706	0.3878	0.4049	0.4061	0.4286	0.4326	0.4169	0.4227	0.4088	0.4112	0.2999
C	0.4146	0.4317	0.422	0.4642	0.442	0.4621	0.419	0.4385	0.4389	0.4397	0.4419	0.3438
D	0.3414	0.4082	0.3943	0.4153	0.3857	0.3933	0.3986	0.3892	0.4214	0.4023	0.3886	0.2812
E	0.3699	0.4175	0.3863	0.4101	0.4589	0.4188	0.458	0.4234	0.4231	0.4118	0.4056	0.2856
F	0.4022	0.4187	0.4645	0.452	0.4393	0.4854	0.4581	0.4271	0.4352	0.4181	0.4283	0.3186
G	0.3331	0.3855	0.4409	0.4313	0.4279	0.4062	0.4595	0.4162	0.4227	0.4129	0.3598	0.2753
H	0.3209	0.339	0.4136	0.3323	0.3874	0.3782	0.3557	0.3708	0.3446	0.3563	0.3269	0.2413
Cell Index at: 17:12:18
	1	2	3	4	5	6	7	8	9	10	11	12
A	0.277	0.278	0.2723	0.3185	0.302	0.3316	0.3084	0.3454	0.2599	0.2892	0.2687	0.215
B	0.3551	0.3292	0.3464	0.3757	0.3683	0.387	0.3983	0.3768	0.3869	0.3714	0.3808	0.2634
C	0.3846	0.407	0.3971	0.4442	0.4247	0.4476	0.4052	0.4205	0.423	0.4219	0.4314	0.3303
D	0.3177	0.401	0.388	0.4017	0.3748	0.3876	0.3898	0.3744	0.4109	0.3863	0.3694	0.2737
E	0.3592	0.4098	0.3747	0.4156	0.4574	0.4248	0.459	0.4287	0.423	0.4155	0.4116	0.285
F	0.3725	0.3857	0.4409	0.4348	0.4229	0.4679	0.4404	0.4074	0.4141	0.4007	0.4108	0.2966
G	0.2895	0.3418	0.4037	0.396	0.3875	0.3727	0.4266	0.3757	0.3839	0.3785	0.3255	0.2431
H	0.2534	0.2779	0.352	0.2758	0.3282	0.3268	0.3039	0.3173	0.2905	0.3042	0.2744	0.1882
Cell Index at: 17:27:17
	1	2	3	4	5	6	7	8	9	10	11	12
A	0.2635	0.2608	0.2524	0.2978	0.2818	0.3101	0.2895	0.3247	0.2468	0.2745	0.2585	0.2099
B	0.3353	0.3089	0.324	0.3567	0.3485	0.3642	0.3779	0.3531	0.365	0.346	0.3596	0.2492
C	0.3609	0.3899	0.3714	0.4213	0.4016	0.4254	0.3818	0.3961	0.4014	0.4016	0.4098	0.3161
D	0.3024	0.3863	0.3703	0.3828	0.3554	0.3712	0.3695	0.3577	0.3958	0.3684	0.3583	0.2672
E	0.348	0.3943	0.3525	0.3954	0.4406	0.4014	0.4425	0.4093	0.4049	0.3946	0.3981	0.2718
F	0.3574	0.3583	0.4248	0.4008	0.3893	0.4329	0.4073	0.3722	0.3844	0.3685	0.3799	0.2716
G	0.2698	0.3177	0.3839	0.3751	0.3728	0.3543	0.4127	0.3597	0.3668	0.3607	0.3127	0.2341
H	0.2377	0.2623	0.3326	0.2631	0.3166	0.3161	0.2941	0.3077	0.2784	0.2929	0.2638	0.1793
Cell Index at: 17:42:18
	1	2	3	4	5	6	7	8	9	10	11	12
A	0.2598	0.2584	0.2493	0.293	0.2781	0.3072	0.2835	0.321	0.2451	0.2747	0.2602	0.2063
B	0.3134	0.3062	0.3181	0.3531	0.3435	0.365	0.3756	0.3487	0.3613	0.341	0.3566	0.2482
C	0.3616	0.385	0.3669	0.4141	0.3931	0.4217	0.3764	0.3939	0.3973	0.3952	0.4039	0.3141
D	0.2976	0.3884	0.3654	0.3794	0.3565	0.369	0.3683	0.3542	0.3967	0.3676	0.3565	0.2702
E	0.3502	0.3923	0.35	0.3888	0.4346	0.3949	0.438	0.4032	0.3992	0.3927	0.3914	0.2705
F	0.3564	0.3554	0.4178	0.3939	0.3786	0.4223	0.3993	0.3644	0.3771	0.3611	0.3715	0.269
G	0.2644	0.3134	0.3815	0.3736	0.37	0.3514	0.4128	0.3615	0.3685	0.3638	0.3092	0.2362
H	0.2355	0.2581	0.3293	0.2607	0.3163	0.3163	0.2931	0.3084	0.2794	0.2957	0.2657	0.18
Cell Index at: 17:57:18
	1	2	3	4	5	6	7	8	9	10	11	12
A	0.2578	0.2586	0.25	0.2915	0.2763	0.3048	0.2851	0.3205	0.2363	0.2752	0.2612	0.2078
B	0.3122	0.3044	0.3139	0.356	0.3412	0.3658	0.3773	0.3493	0.3628	0.3425	0.3564	0.2495
C	0.3601	0.3834	0.3655	0.4152	0.3944	0.4206	0.3783	0.3979	0.3962	0.397	0.4055	0.3177
D	0.3036	0.3879	0.3661	0.3804	0.3562	0.3731	0.3714	0.3586	0.3968	0.3715	0.3565	0.2748
E	0.3524	0.3952	0.3488	0.3892	0.4344	0.3938	0.4344	0.3996	0.3993	0.3945	0.3904	0.2727
F	0.3536	0.3577	0.4179	0.3898	0.3776	0.4197	0.397	0.3624	0.3732	0.3569	0.369	0.2651
G	0.2634	0.3117	0.3805	0.3717	0.3698	0.3549	0.4134	0.3631	0.3702	0.3653	0.3105	0.2379
H	0.2352	0.2591	0.3274	0.2553	0.3194	0.319	0.2917	0.3132	0.2834	0.2993	0.2672	0.1836
Cell Index at: 18:12:18
	1	2	3	4	5	6	7	8	9	10	11	12
A	0.2609	0.258	0.2504	0.2926	0.2726	0.3045	0.2869	0.3239	0.2395	0.2789	0.2671	0.211
B	0.3144	0.3026	0.3163	0.3625	0.3395	0.3692	0.3817	0.3543	0.3656	0.3442	0.3584	0.2511
C	0.3628	0.3868	0.3666	0.4224	0.4003	0.4259	0.3793	0.4016	0.3979	0.405	0.4086	0.3233
D	0.3078	0.3914	0.3688	0.3858	0.3615	0.3766	0.3757	0.3637	0.4027	0.3748	0.3582	0.2793
E	0.3504	0.3988	0.3513	0.3876	0.4372	0.3946	0.4368	0.4038	0.4005	0.3939	0.394	0.2768
F	0.3594	0.3593	0.4189	0.3899	0.3766	0.4195	0.3973	0.3622	0.3705	0.357	0.3689	0.2633
G	0.265	0.3127	0.3812	0.3758	0.3735	0.3568	0.4186	0.3687	0.3748	0.3716	0.3165	0.2424
H	0.2364	0.2589	0.3309	0.2573	0.3222	0.323	0.2959	0.3188	0.2866	0.3024	0.2685	0.1861
Cell Index at: 18:27:18
	1	2	3	4	5	6	7	8	9	10	11	12
A	0.2621	0.2611	0.2531	0.2841	0.2758	0.3077	0.2882	0.3098	0.2425	0.2834	0.2714	0.2162
B	0.3192	0.3041	0.3184	0.3667	0.3437	0.3743	0.3865	0.3573	0.3727	0.3481	0.3636	0.2557
C	0.3675	0.3905	0.3749	0.4255	0.4085	0.4349	0.3898	0.4069	0.4015	0.4102	0.4165	0.3276
D	0.3118	0.3971	0.3737	0.39	0.3657	0.3832	0.3819	0.3661	0.4097	0.3813	0.3652	0.2859
E	0.3559	0.4047	0.3553	0.3911	0.4422	0.3971	0.4414	0.406	0.4026	0.3972	0.396	0.2791
F	0.3633	0.3627	0.4245	0.3892	0.3754	0.4202	0.4001	0.365	0.37	0.3569	0.3707	0.2643
G	0.2692	0.3142	0.3831	0.3841	0.3792	0.3603	0.4262	0.3734	0.38	0.3759	0.321	0.247
H	0.2406	0.2537	0.3332	0.2625	0.3277	0.3277	0.3007	0.3239	0.2917	0.3102	0.2757	0.1912
Cell Index at: 18:42:17
	1	2	3	4	5	6	7	8	9	10	11	12
A	0.2646	0.2573	0.2563	0.2894	0.2804	0.3115	0.2916	0.3159	0.2477	0.2896	0.2754	0.2207
B	0.3229	0.3084	0.3232	0.3693	0.3462	0.3767	0.3908	0.3616	0.3759	0.3509	0.3662	0.2578
C	0.3761	0.3964	0.3752	0.4315	0.4156	0.4424	0.394	0.4135	0.4085	0.4158	0.4228	0.3283
D	0.3184	0.4022	0.3773	0.3956	0.3759	0.3896	0.3888	0.3734	0.4176	0.3879	0.3744	0.2903
E	0.3614	0.4089	0.3605	0.3947	0.4468	0.4044	0.4411	0.4075	0.4038	0.4032	0.3997	0.28
F	0.3688	0.3712	0.4302	0.3836	0.3732	0.419	0.4017	0.3657	0.3713	0.3571	0.3685	0.2641
G	0.2708	0.3168	0.3896	0.3931	0.3866	0.3682	0.4357	0.3788	0.3879	0.3832	0.3287	0.2538
H	0.2459	0.2542	0.336	0.268	0.3329	0.3338	0.308	0.3304	0.2989	0.3139	0.2785	0.196
Cell Index at: 18:57:17
	1	2	3	4	5	6	7	8	9	10	11	12
A	0.2679	0.2614	0.2606	0.2948	0.284	0.3178	0.2958	0.3173	0.2523	0.2948	0.2819	0.2263
B	0.3276	0.3131	0.3201	0.3667	0.3513	0.3787	0.3935	0.3647	0.3784	0.3522	0.3701	0.2574
C	0.3806	0.4018	0.3817	0.4357	0.4179	0.4438	0.3955	0.4171	0.4174	0.4194	0.4253	0.3286
D	0.3247	0.4072	0.383	0.4056	0.3846	0.3968	0.3929	0.3815	0.4251	0.3962	0.3792	0.2979
E	0.3628	0.4132	0.3642	0.3967	0.4527	0.4038	0.4418	0.4079	0.4041	0.4034	0.4022	0.2814
F	0.3745	0.3799	0.4364	0.3749	0.3689	0.4134	0.4011	0.3664	0.3702	0.3509	0.3656	0.258
G	0.277	0.3203	0.3932	0.4001	0.3928	0.3752	0.443	0.3865	0.3978	0.3913	0.3326	0.26
H	0.2488	0.2587	0.34	0.2752	0.337	0.3396	0.3152	0.3352	0.3032	0.322	0.2868	0.2005
Cell Index at: 19:12:18
	1	2	3	4	5	6	7	8	9	10	11	12
A	0.2715	0.2654	0.2637	0.2975	0.2876	0.3199	0.2979	0.3213	0.255	0.2987	0.2855	0.2301
B	0.3315	0.3195	0.3229	0.3705	0.3521	0.3817	0.3953	0.3656	0.3782	0.3522	0.3709	0.2589
C	0.3852	0.4052	0.3876	0.4365	0.4202	0.4452	0.3986	0.421	0.4192	0.4199	0.426	0.3215
D	0.3272	0.4147	0.3888	0.4127	0.3908	0.4037	0.3978	0.3893	0.4308	0.3997	0.3865	0.3008
E	0.3692	0.419	0.3678	0.3972	0.451	0.4064	0.4435	0.4083	0.4073	0.4066	0.4029	0.2836
F	0.3789	0.3858	0.445	0.3655	0.3633	0.4083	0.4005	0.3618	0.3651	0.3457	0.3594	0.2537
G	0.2807	0.3257	0.3975	0.4068	0.4006	0.3824	0.4523	0.3961	0.4039	0.399	0.3388	0.2646
H	0.2511	0.2636	0.3435	0.281	0.342	0.3438	0.3185	0.3407	0.3086	0.3261	0.2906	0.2063
Cell Index at: 19:27:18
	1	2	3	4	5	6	7	8	9	10	11	12
A	0.2739	0.2679	0.2659	0.302	0.29	0.3235	0.2999	0.3245	0.2599	0.3033	0.2932	0.2336
B	0.3375	0.3234	0.3277	0.3709	0.354	0.3844	0.3955	0.3666	0.3807	0.3558	0.3737	0.2577
C	0.3902	0.4084	0.3925	0.4358	0.4224	0.4484	0.4035	0.4237	0.4225	0.4222	0.4279	0.3264
D	0.3342	0.4189	0.392	0.423	0.4011	0.4103	0.4078	0.3965	0.4397	0.4102	0.3951	0.3072
E	0.375	0.4235	0.3755	0.3985	0.4528	0.4075	0.4443	0.4062	0.4078	0.4095	0.4073	0.2824
F	0.3826	0.3933	0.4495	0.358	0.3579	0.3985	0.3981	0.3603	0.3644	0.3403	0.3555	0.2473
G	0.2855	0.3315	0.4005	0.4018	0.4059	0.3866	0.4586	0.4035	0.4097	0.4044	0.3428	0.2678
H	0.2568	0.2672	0.3482	0.284	0.3476	0.3489	0.3242	0.3475	0.3122	0.3311	0.2953	0.2096
Cell Index at: 19:42:19
	1	2	3	4	5	6	7	8	9	10	11	12
A	0.2767	0.2716	0.268	0.3048	0.294	0.3262	0.3046	0.3306	0.2664	0.3075	0.2983	0.2362
B	0.3391	0.3255	0.3314	0.3711	0.3538	0.3851	0.3931	0.3675	0.3804	0.3554	0.3735	0.2585
C	0.395	0.4137	0.3978	0.4365	0.4228	0.4482	0.4064	0.4246	0.4239	0.4216	0.4234	0.3252
D	0.3403	0.4228	0.3978	0.4299	0.4068	0.4167	0.4141	0.4041	0.4482	0.4161	0.4012	0.3113
E	0.377	0.4319	0.3801	0.4028	0.452	0.4065	0.4417	0.4037	0.406	0.4095	0.4056	0.2783
F	0.3853	0.3969	0.4542	0.3477	0.3512	0.3948	0.3955	0.3554	0.36	0.3338	0.3506	0.2395
G	0.2885	0.3339	0.4061	0.4061	0.4122	0.3946	0.4644	0.4086	0.4149	0.4075	0.3491	0.2741
H	0.2616	0.2722	0.3527	0.2887	0.3519	0.3534	0.3281	0.3508	0.3217	0.3353	0.2948	0.2126
Cell Index at: 19:57:19
	1	2	3	4	5	6	7	8	9	10	11	12
A	0.2776	0.2717	0.2697	0.3048	0.2948	0.3272	0.3063	0.3312	0.2678	0.3085	0.2993	0.2355
B	0.342	0.329	0.3322	0.3706	0.3532	0.3832	0.3908	0.3665	0.3786	0.3537	0.369	0.2559
C	0.3958	0.4193	0.4004	0.4337	0.4224	0.449	0.4063	0.4276	0.4273	0.4218	0.4056	0.3242
D	0.3406	0.4251	0.4013	0.4321	0.412	0.4222	0.419	0.408	0.4554	0.4218	0.4076	0.3115
E	0.379	0.4357	0.386	0.4017	0.4516	0.4043	0.4436	0.4003	0.4049	0.406	0.4036	0.276
F	0.3874	0.3986	0.4577	0.3374	0.3467	0.3867	0.391	0.3505	0.3582	0.3272	0.3446	0.2318
G	0.2876	0.3398	0.408	0.4102	0.4147	0.3984	0.4674	0.4131	0.4203	0.4113	0.3523	0.276
H	0.2628	0.2743	0.3537	0.29	0.3512	0.3548	0.3282	0.3565	0.3229	0.3367	0.2952	0.2125
Cell Index at: 20:12:19
	1	2	3	4	5	6	7	8	9	10	11	12
A	0.2794	0.2733	0.2705	0.306	0.2981	0.3291	0.3073	0.3337	0.2699	0.3114	0.3017	0.2384
B	0.3477	0.3288	0.3365	0.3688	0.3515	0.3811	0.3889	0.3622	0.3752	0.3538	0.3676	0.2533
C	0.3986	0.421	0.4042	0.4339	0.4252	0.4489	0.4053	0.4261	0.428	0.4217	0.4044	0.3209
D	0.3431	0.4297	0.4029	0.441	0.414	0.4235	0.4249	0.4122	0.4584	0.4245	0.4084	0.3134
E	0.3823	0.4351	0.3875	0.4029	0.4498	0.403	0.4446	0.3953	0.402	0.4073	0.401	0.2753
F	0.3888	0.4029	0.4624	0.3306	0.3374	0.3764	0.3861	0.3496	0.3536	0.3221	0.3402	0.2258
G	0.2911	0.3411	0.413	0.4128	0.4213	0.4024	0.4722	0.4169	0.4264	0.4121	0.3543	0.276
H	0.262	0.2774	0.3531	0.2921	0.3533	0.3579	0.3303	0.3604	0.325	0.3389	0.2985	0.2129
Cell Index at: 20:27:19
	1	2	3	4	5	6	7	8	9	10	11	12
A	0.2794	0.2707	0.2727	0.3063	0.3001	0.3301	0.3081	0.334	0.2745	0.3157	0.3062	0.2401
B	0.346	0.3337	0.3381	0.3624	0.3489	0.3794	0.3853	0.3608	0.3741	0.3517	0.3662	0.2523
C	0.4002	0.4247	0.4055	0.4352	0.422	0.4488	0.405	0.4263	0.4283	0.4213	0.4029	0.3196
D	0.3464	0.4335	0.4047	0.4485	0.4157	0.4271	0.4281	0.419	0.4627	0.4299	0.4137	0.3172
E	0.3879	0.4387	0.3902	0.4009	0.4464	0.4028	0.4431	0.3983	0.3979	0.404	0.398	0.2735
F	0.3904	0.404	0.464	0.3249	0.3314	0.3712	0.3803	0.3457	0.3505	0.3153	0.3378	0.222
G	0.291	0.3404	0.4153	0.4154	0.4236	0.4062	0.4781	0.4175	0.4309	0.4174	0.3584	0.2782
H	0.2634	0.2765	0.3539	0.2961	0.3556	0.3623	0.3326	0.3647	0.3277	0.3411	0.3004	0.2137
Cell Index at: 20:42:19
	1	2	3	4	5	6	7	8	9	10	11	12
A	0.2793	0.267	0.2744	0.3092	0.3006	0.3311	0.3085	0.3367	0.2744	0.3142	0.3093	0.243
B	0.3508	0.3366	0.3402	0.3555	0.3469	0.3768	0.3835	0.3576	0.3739	0.3525	0.3636	0.2492
C	0.4021	0.4288	0.4087	0.4309	0.419	0.4464	0.4032	0.4246	0.4297	0.419	0.402	0.315
D	0.3475	0.4357	0.4063	0.4544	0.4215	0.4327	0.4306	0.4229	0.4694	0.4334	0.4145	0.3164
E	0.3871	0.4393	0.3916	0.4016	0.4479	0.403	0.4392	0.3938	0.3956	0.4035	0.3989	0.2713
F	0.3926	0.404	0.4661	0.3171	0.3262	0.3648	0.3789	0.3437	0.3464	0.3078	0.3322	0.2136
G	0.2937	0.3258	0.4175	0.4216	0.4288	0.4095	0.4824	0.4213	0.4345	0.4205	0.3623	0.2799
H	0.2639	0.2794	0.3587	0.2999	0.3584	0.3642	0.3363	0.3678	0.3279	0.3419	0.3031	0.2125
Cell Index at: 20:57:19
	1	2	3	4	5	6	7	8	9	10	11	12
A	0.282	0.266	0.277	0.3099	0.3023	0.3324	0.3091	0.3385	0.2763	0.3142	0.3106	0.2437
B	0.3522	0.3408	0.3404	0.3544	0.346	0.3764	0.379	0.3555	0.3717	0.3509	0.3621	0.244
C	0.4026	0.4281	0.4086	0.4261	0.4197	0.4439	0.4037	0.4249	0.4286	0.4186	0.3975	0.3139
D	0.3484	0.4395	0.4098	0.4579	0.4257	0.4349	0.4356	0.4253	0.4725	0.437	0.4196	0.3209
E	0.392	0.4425	0.3941	0.3982	0.4448	0.4029	0.438	0.3924	0.3931	0.4036	0.3945	0.2691
F	0.3943	0.4077	0.4682	0.3096	0.3207	0.3581	0.3763	0.3405	0.3438	0.3037	0.3249	0.2096
G	0.2936	0.3292	0.4198	0.4258	0.4316	0.4141	0.4834	0.4234	0.436	0.4238	0.3658	0.2823
H	0.2632	0.2821	0.3611	0.3034	0.3611	0.3647	0.3406	0.3684	0.3303	0.3462	0.3083	0.2152
Cell Index at: 21:12:20
	1	2	3	4	5	6	7	8	9	10	11	12
A	0.2838	0.2665	0.2794	0.3117	0.3022	0.3355	0.3088	0.3382	0.277	0.3154	0.3111	0.2448
B	0.3526	0.3417	0.3428	0.35	0.3438	0.374	0.3768	0.3529	0.3685	0.3474	0.3585	0.243
C	0.4043	0.4306	0.4114	0.4274	0.4139	0.4453	0.4065	0.4258	0.4285	0.4162	0.3962	0.3114
D	0.3513	0.4411	0.4116	0.4603	0.4306	0.4361	0.4363	0.4294	0.4753	0.4391	0.4211	0.319
E	0.3933	0.4419	0.3971	0.3956	0.4412	0.3988	0.4349	0.3889	0.3906	0.4038	0.3749	0.2661
F	0.3969	0.4077	0.4673	0.304	0.313	0.354	0.3762	0.3361	0.339	0.3004	0.3224	0.2043
G	0.294	0.3302	0.4235	0.4277	0.4336	0.4148	0.4896	0.4266	0.4405	0.4277	0.3702	0.2861
H	0.2645	0.2823	0.3593	0.3062	0.3614	0.3671	0.3431	0.3685	0.3333	0.35	0.3118	0.2176
Cell Index at: 21:27:20
	1	2	3	4	5	6	7	8	9	10	11	12
A	0.284	0.2695	0.2807	0.3135	0.3023	0.3377	0.3114	0.3429	0.2794	0.3186	0.3129	0.2457
B	0.3546	0.3434	0.3439	0.3479	0.3454	0.3718	0.3754	0.3509	0.3665	0.3482	0.3586	0.2431
C	0.4062	0.4341	0.4147	0.4271	0.4166	0.4464	0.4045	0.425	0.4285	0.416	0.395	0.3118
D	0.3517	0.4432	0.4145	0.4666	0.4331	0.4434	0.4448	0.433	0.4816	0.4433	0.4251	0.32
E	0.3955	0.4462	0.3983	0.3976	0.4396	0.398	0.4306	0.3866	0.3895	0.4035	0.3741	0.2634
F	0.3973	0.4077	0.4696	0.2964	0.3082	0.3497	0.3725	0.3327	0.3365	0.2955	0.3178	0.1997
G	0.2787	0.3318	0.4235	0.429	0.4375	0.4181	0.4922	0.4302	0.4409	0.4324	0.3725	0.2888
H	0.2651	0.2857	0.3605	0.3102	0.3639	0.3705	0.3439	0.3718	0.3215	0.3566	0.3135	0.22
Cell Index at: 21:42:20
	1	2	3	4	5	6	7	8	9	10	11	12
A	0.2849	0.2697	0.2809	0.313	0.3045	0.3364	0.3126	0.3438	0.2814	0.3215	0.314	0.2444
B	0.3571	0.3438	0.3466	0.3459	0.3441	0.3701	0.3711	0.3499	0.3646	0.348	0.3559	0.2417
C	0.4094	0.4419	0.4179	0.4303	0.4136	0.4435	0.4057	0.4253	0.4298	0.4159	0.3958	0.3068
D	0.3554	0.4433	0.4163	0.4705	0.4384	0.4473	0.4478	0.4375	0.4866	0.4503	0.4278	0.322
E	0.3979	0.4479	0.3991	0.3974	0.4378	0.3986	0.4322	0.3872	0.3868	0.401	0.3738	0.2651
F	0.3997	0.4113	0.4728	0.2913	0.3046	0.3444	0.3718	0.3313	0.334	0.2912	0.3143	0.1962
G	0.2818	0.3338	0.4281	0.4308	0.439	0.4242	0.4963	0.4358	0.4459	0.4366	0.3758	0.291
H	0.2661	0.2882	0.3626	0.3127	0.3639	0.3726	0.3475	0.3748	0.3245	0.3606	0.312	0.2243
Cell Index at: 21:57:18
	1	2	3	4	5	6	7	8	9	10	11	12
A	0.2863	0.2711	0.2827	0.3139	0.306	0.339	0.3128	0.3461	0.2833	0.3226	0.3177	0.247
B	0.3588	0.3469	0.3503	0.3452	0.3436	0.3697	0.3725	0.3469	0.3645	0.3451	0.355	0.2377
C	0.412	0.4427	0.4208	0.4307	0.4116	0.4451	0.4078	0.4274	0.4286	0.413	0.3971	0.3079
D	0.3573	0.4476	0.4192	0.4757	0.4434	0.4506	0.4531	0.4394	0.4894	0.4528	0.4338	0.3258
E	0.3972	0.4532	0.4011	0.3981	0.4396	0.3981	0.4341	0.3868	0.3865	0.4045	0.3756	0.258
F	0.4003	0.4139	0.4769	0.2883	0.3015	0.3416	0.3722	0.3315	0.3322	0.2866	0.3139	0.1956
G	0.2847	0.3355	0.429	0.4406	0.4422	0.4269	0.5004	0.4361	0.4485	0.4215	0.3777	0.2939
H	0.2658	0.2895	0.3666	0.3148	0.3677	0.3758	0.3511	0.3818	0.3261	0.3643	0.314	0.227
Cell Index at: 22:12:17
	1	2	3	4	5	6	7	8	9	10	11	12
A	0.2869	0.2714	0.2816	0.3151	0.3093	0.3404	0.3173	0.349	0.2863	0.3231	0.3191	0.2466
B	0.3614	0.3507	0.3525	0.3464	0.344	0.3697	0.373	0.3466	0.3645	0.3455	0.3523	0.2372
C	0.4171	0.4462	0.424	0.4295	0.4081	0.4445	0.4073	0.4316	0.4306	0.4137	0.3986	0.3089
D	0.3555	0.4503	0.4254	0.4809	0.4487	0.4562	0.4583	0.4438	0.498	0.4551	0.4377	0.333
E	0.3973	0.4535	0.4042	0.3975	0.4372	0.4015	0.433	0.3872	0.386	0.401	0.3751	0.2614
F	0.4044	0.4185	0.4806	0.2874	0.2968	0.342	0.3702	0.3311	0.3309	0.2842	0.3139	0.1914
G	0.287	0.3388	0.4356	0.4454	0.4439	0.4316	0.5047	0.4398	0.4529	0.4266	0.3829	0.2965
H	0.2689	0.2949	0.3685	0.3202	0.3689	0.3805	0.356	0.3868	0.3287	0.3678	0.3177	0.23
Cell Index at: 22:27:17
	1	2	3	4	5	6	7	8	9	10	11	12
A	0.2892	0.2711	0.285	0.3216	0.3093	0.3435	0.3197	0.3544	0.2899	0.3241	0.3199	0.2484
B	0.3658	0.3493	0.3582	0.3484	0.3432	0.3689	0.3677	0.3491	0.3666	0.3455	0.3543	0.2374
C	0.4198	0.4493	0.4285	0.4274	0.4115	0.4435	0.41	0.4318	0.4314	0.4152	0.3989	0.3074
D	0.3573	0.4566	0.4284	0.4839	0.4565	0.4601	0.4633	0.4476	0.5021	0.4604	0.4413	0.3317
E	0.4042	0.4543	0.4106	0.397	0.4395	0.4023	0.4347	0.3876	0.3855	0.4008	0.3792	0.2601
F	0.4059	0.423	0.4843	0.2817	0.2975	0.3372	0.3732	0.3332	0.332	0.2829	0.3126	0.1909
G	0.2899	0.3425	0.4383	0.451	0.4482	0.4341	0.5108	0.4456	0.4568	0.4318	0.3729	0.2994
H	0.2702	0.2989	0.371	0.3242	0.3748	0.3824	0.359	0.3895	0.3363	0.3735	0.3199	0.2337
Cell Index at: 22:42:18
	1	2	3	4	5	6	7	8	9	10	11	12
A	0.2909	0.2726	0.288	0.3228	0.3138	0.3444	0.3231	0.3566	0.2912	0.3281	0.3235	0.2491
B	0.3706	0.3501	0.3611	0.3476	0.3438	0.3694	0.3694	0.3498	0.3656	0.3458	0.3556	0.2365
C	0.4263	0.4511	0.4314	0.427	0.4152	0.4294	0.4137	0.4333	0.4364	0.4185	0.4013	0.3057
D	0.3563	0.4611	0.4306	0.4881	0.4614	0.4643	0.4699	0.4542	0.5081	0.469	0.4473	0.3363
E	0.4061	0.459	0.4141	0.3989	0.4411	0.4042	0.4318	0.389	0.3864	0.403	0.3809	0.2607
F	0.4106	0.4276	0.4863	0.2806	0.2926	0.3406	0.3741	0.3293	0.3348	0.2833	0.3103	0.1888
G	0.2913	0.348	0.4422	0.4557	0.4536	0.4397	0.5174	0.4529	0.4601	0.4356	0.3811	0.3035
H	0.2731	0.3031	0.3726	0.3329	0.3785	0.3872	0.3643	0.3941	0.3392	0.3768	0.3243	0.2357
Cell Index at: 22:57:19
	1	2	3	4	5	6	7	8	9	10	11	12
A	0.2934	0.2757	0.2939	0.3277	0.3155	0.3332	0.3106	0.3603	0.2954	0.3342	0.3269	0.2539
B	0.3758	0.353	0.3653	0.3502	0.3463	0.3737	0.3716	0.3519	0.3695	0.3452	0.3566	0.2364
C	0.4257	0.4531	0.4338	0.4293	0.4147	0.4316	0.4186	0.4365	0.4383	0.4208	0.4019	0.3062
D	0.3567	0.4637	0.4342	0.493	0.4671	0.4729	0.4729	0.4595	0.5131	0.4728	0.4514	0.3419
E	0.409	0.4652	0.4161	0.3988	0.4478	0.4044	0.4351	0.3898	0.3867	0.4012	0.3832	0.2626
F	0.4147	0.4311	0.4934	0.2768	0.2926	0.3366	0.3777	0.3318	0.3336	0.2839	0.3071	0.1881
G	0.2931	0.3518	0.4457	0.4638	0.4563	0.4417	0.5219	0.4584	0.4655	0.4408	0.3859	0.3059
H	0.2761	0.3082	0.3765	0.3374	0.3816	0.3904	0.3692	0.3992	0.3447	0.3814	0.3295	0.2363
Cell Index at: 23:12:20
	1	2	3	4	5	6	7	8	9	10	11	12
A	0.294	0.279	0.2978	0.3314	0.3193	0.3363	0.311	0.3636	0.2987	0.3387	0.3318	0.2559
B	0.3817	0.3592	0.3678	0.3517	0.3505	0.3745	0.3729	0.3546	0.3697	0.3479	0.3559	0.2403
C	0.4303	0.4571	0.4405	0.4322	0.4191	0.4321	0.4194	0.4405	0.4436	0.4267	0.4039	0.3071
D	0.3618	0.4672	0.4382	0.5009	0.4716	0.4789	0.4809	0.4648	0.5179	0.4777	0.4593	0.346
E	0.4151	0.469	0.42	0.4037	0.4487	0.4067	0.4389	0.3932	0.3881	0.4037	0.3818	0.26
F	0.4185	0.434	0.4966	0.2757	0.2901	0.3379	0.3782	0.3342	0.3336	0.2833	0.3103	0.1877
G	0.2956	0.3559	0.4519	0.4742	0.4568	0.4462	0.5322	0.4653	0.4735	0.4486	0.3908	0.3102
H	0.2806	0.3107	0.3834	0.3428	0.3866	0.3976	0.3745	0.4087	0.35	0.3867	0.3327	0.2407
Cell Index at: 23:27:19
	1	2	3	4	5	6	7	8	9	10	11	12
A	0.3004	0.2821	0.3017	0.3386	0.3233	0.3413	0.3116	0.3671	0.3038	0.3429	0.336	0.2593
B	0.3877	0.3629	0.3739	0.3527	0.3521	0.3778	0.3774	0.3573	0.3693	0.3502	0.3577	0.2438
C	0.4359	0.4589	0.4425	0.4355	0.4187	0.4366	0.4263	0.4417	0.447	0.4304	0.4058	0.3064
D	0.3662	0.4702	0.444	0.5121	0.4784	0.4873	0.4855	0.4722	0.5277	0.483	0.4667	0.3519
E	0.4183	0.4756	0.4279	0.4104	0.4533	0.4093	0.4432	0.3951	0.3918	0.4078	0.3883	0.2656
F	0.4236	0.4389	0.5016	0.274	0.2906	0.3335	0.3785	0.3352	0.3371	0.2813	0.3096	0.1874
G	0.3006	0.3593	0.4582	0.4808	0.4626	0.4516	0.5421	0.4711	0.4794	0.4525	0.3973	0.3159
H	0.284	0.3182	0.3893	0.3499	0.3927	0.3993	0.3812	0.4131	0.3574	0.3908	0.3398	0.243
Cell Index at: 23:42:19
	1	2	3	4	5	6	7	8	9	10	11	12
A	0.2919	0.2838	0.3066	0.3425	0.3302	0.3466	0.3158	0.3724	0.3074	0.3499	0.339	0.2653
B	0.392	0.369	0.3812	0.3551	0.3546	0.3801	0.3794	0.3579	0.3744	0.3517	0.3598	0.2456
C	0.4419	0.4646	0.452	0.4402	0.4224	0.4355	0.433	0.4436	0.4538	0.4327	0.4084	0.3093
D	0.3675	0.4773	0.4509	0.5202	0.4864	0.4961	0.4924	0.4793	0.5345	0.4888	0.474	0.3529
E	0.4219	0.4808	0.4356	0.4117	0.4561	0.4135	0.4445	0.3952	0.3941	0.4108	0.3879	0.2677
F	0.4296	0.4432	0.5088	0.2717	0.2917	0.3327	0.381	0.3397	0.3405	0.2818	0.3128	0.1876
G	0.3036	0.3647	0.4643	0.4869	0.4662	0.4602	0.5526	0.4788	0.4874	0.4569	0.4046	0.3211
H	0.2896	0.3226	0.3947	0.3558	0.4014	0.4035	0.3877	0.4195	0.3617	0.3973	0.3461	0.2483
Cell Index at: 23:57:20
	1	2	3	4	5	6	7	8	9	10	11	12
A	0.2974	0.2892	0.3131	0.3488	0.334	0.3514	0.323	0.3759	0.3126	0.3558	0.3436	0.2714
B	0.397	0.3755	0.3851	0.3602	0.3553	0.3822	0.3826	0.3604	0.3772	0.3555	0.3625	0.2499
C	0.4456	0.4687	0.4608	0.4427	0.4263	0.4404	0.4363	0.4493	0.4579	0.4358	0.4138	0.3139
D	0.3773	0.4844	0.4526	0.5249	0.4908	0.5021	0.4989	0.4847	0.5409	0.4963	0.4775	0.3614
E	0.4295	0.4885	0.4413	0.4162	0.4582	0.4203	0.4499	0.4042	0.398	0.4146	0.3873	0.2704
F	0.4327	0.4508	0.5189	0.2719	0.2919	0.3369	0.3845	0.3441	0.3458	0.28	0.3132	0.1891
G	0.3099	0.3706	0.4693	0.4937	0.4783	0.469	0.5564	0.4839	0.4988	0.4676	0.4132	0.3274
H	0.293	0.3291	0.4005	0.3649	0.4066	0.405	0.3933	0.424	0.3705	0.4038	0.3541	0.2545
Cell Index at: 24:12:20
	1	2	3	4	5	6	7	8	9	10	11	12
A	0.3053	0.2915	0.3193	0.3532	0.3382	0.3526	0.3241	0.381	0.3172	0.363	0.3485	0.274
B	0.4035	0.3816	0.3924	0.3641	0.3616	0.3858	0.3845	0.3669	0.3808	0.3608	0.3667	0.2515
C	0.4533	0.4793	0.4659	0.4473	0.4295	0.451	0.4421	0.455	0.4624	0.4428	0.4178	0.3165
D	0.3813	0.4912	0.46	0.5346	0.5026	0.5096	0.5066	0.4897	0.55	0.5062	0.4873	0.3646
E	0.4333	0.4981	0.4505	0.4196	0.4619	0.4275	0.4523	0.4037	0.4016	0.4223	0.397	0.2735
F	0.44	0.4566	0.5233	0.2697	0.2919	0.3388	0.387	0.3464	0.3471	0.2806	0.3141	0.1861
G	0.314	0.3768	0.4739	0.4998	0.4844	0.477	0.5638	0.4915	0.507	0.4764	0.4225	0.3343
H	0.2975	0.3328	0.4079	0.3709	0.4125	0.4102	0.4003	0.4319	0.3757	0.41	0.3604	0.2606
Cell Index at: 24:27:20
	1	2	3	4	5	6	7	8	9	10	11	12
A	0.3107	0.2969	0.3243	0.3604	0.3454	0.3568	0.3291	0.3833	0.3232	0.3709	0.3542	0.2754
B	0.4137	0.3888	0.3988	0.3644	0.3694	0.3878	0.3918	0.369	0.3839	0.3657	0.3697	0.2563
C	0.4589	0.4843	0.4697	0.4523	0.4345	0.4533	0.4475	0.4603	0.4679	0.446	0.4243	0.3181
D	0.3872	0.4988	0.4679	0.5447	0.506	0.5189	0.5136	0.4996	0.5593	0.5132	0.4899	0.3696
E	0.4426	0.5041	0.4551	0.4223	0.4644	0.4336	0.4568	0.4064	0.4075	0.4294	0.4007	0.2762
F	0.447	0.465	0.531	0.2686	0.2904	0.3399	0.3879	0.3517	0.3473	0.2823	0.317	0.1858
G	0.3215	0.3843	0.4814	0.5088	0.4916	0.4845	0.5728	0.4988	0.5163	0.4863	0.4277	0.3411
H	0.3002	0.3405	0.4163	0.3771	0.4206	0.419	0.4083	0.4393	0.3843	0.4183	0.3633	0.2637
Cell Index at: 24:42:21
	1	2	3	4	5	6	7	8	9	10	11	12
A	0.3161	0.3014	0.3307	0.3678	0.3525	0.3622	0.334	0.3898	0.3304	0.3761	0.3588	0.281
B	0.4201	0.3916	0.4063	0.3696	0.3723	0.3932	0.3983	0.3735	0.3883	0.37	0.3724	0.2598
C	0.4615	0.4897	0.4787	0.4575	0.4394	0.4584	0.4525	0.4657	0.4738	0.4495	0.4312	0.3219
D	0.3975	0.5058	0.4768	0.5535	0.5181	0.5263	0.5169	0.5058	0.569	0.5259	0.4995	0.3782
E	0.4489	0.5129	0.4664	0.4295	0.4666	0.4383	0.462	0.4128	0.4124	0.4326	0.4077	0.282
F	0.4525	0.4721	0.544	0.2664	0.2924	0.338	0.3916	0.3545	0.3511	0.2866	0.3163	0.186
G	0.3255	0.3927	0.4884	0.5162	0.5003	0.4963	0.585	0.5052	0.5259	0.4945	0.4378	0.3493
H	0.3014	0.3475	0.4251	0.3827	0.4282	0.4281	0.4161	0.4415	0.393	0.4256	0.3713	0.2712
Cell Index at: 24:57:22
	1	2	3	4	5	6	7	8	9	10	11	12
A	0.3218	0.307	0.3346	0.3734	0.3591	0.3713	0.3404	0.3938	0.3353	0.381	0.3522	0.2891
B	0.4277	0.4004	0.4156	0.372	0.3767	0.4009	0.4037	0.3811	0.3935	0.3737	0.3768	0.2643
C	0.4668	0.4983	0.4876	0.4595	0.4454	0.4651	0.4602	0.4699	0.4798	0.455	0.4348	0.3254
D	0.3986	0.5126	0.4857	0.5656	0.5293	0.5395	0.5276	0.5179	0.5796	0.5336	0.5088	0.3886
E	0.4508	0.521	0.4699	0.4335	0.4757	0.4409	0.4716	0.4172	0.4194	0.4384	0.4119	0.2859
F	0.4592	0.48	0.5524	0.2658	0.2923	0.339	0.3946	0.3538	0.3527	0.288	0.3202	0.1856
G	0.3366	0.3999	0.498	0.5231	0.5065	0.5071	0.5965	0.513	0.5348	0.5054	0.4484	0.3581
H	0.3087	0.3554	0.4323	0.3932	0.4367	0.4348	0.4237	0.4322	0.3993	0.4327	0.3788	0.2784
Cell Index at: 25:12:22
	1	2	3	4	5	6	7	8	9	10	11	12
A	0.328	0.3128	0.3387	0.3794	0.364	0.3788	0.3483	0.401	0.3415	0.3886	0.3594	0.2938
B	0.4368	0.4091	0.4222	0.3792	0.3802	0.4061	0.4084	0.3892	0.4012	0.3818	0.3826	0.2686
C	0.4754	0.5056	0.4977	0.4655	0.4505	0.4661	0.4711	0.4725	0.4878	0.463	0.4379	0.3311
D	0.4084	0.5227	0.4875	0.5747	0.5407	0.5513	0.5352	0.5285	0.5933	0.5427	0.5137	0.3959
E	0.4477	0.5296	0.4788	0.4417	0.4825	0.4524	0.48	0.4249	0.4293	0.4402	0.4191	0.2874
F	0.4644	0.4884	0.5623	0.2666	0.2938	0.3414	0.3975	0.3577	0.3557	0.2935	0.3206	0.1884
G	0.3436	0.409	0.5074	0.5318	0.5194	0.5199	0.604	0.5237	0.5452	0.5157	0.4559	0.3645
H	0.3177	0.3642	0.4406	0.4001	0.4433	0.4426	0.4308	0.4406	0.4095	0.4421	0.3875	0.284
Cell Index at: 25:27:22
	1	2	3	4	5	6	7	8	9	10	11	12
A	0.3348	0.3206	0.3455	0.388	0.3715	0.3879	0.3557	0.409	0.3483	0.395	0.3676	0.3002
B	0.444	0.4157	0.4323	0.3889	0.3878	0.4144	0.4132	0.391	0.4078	0.3885	0.3894	0.2731
C	0.4822	0.5146	0.5074	0.4696	0.458	0.4714	0.4791	0.48	0.4957	0.4701	0.4456	0.3339
D	0.4227	0.5331	0.4962	0.5893	0.552	0.5625	0.5475	0.5386	0.6041	0.5489	0.5237	0.4031
E	0.4546	0.5367	0.4857	0.4472	0.4872	0.454	0.4877	0.4324	0.4363	0.4464	0.4244	0.2927
F	0.4737	0.4977	0.5705	0.2623	0.2938	0.3451	0.4025	0.3599	0.3582	0.2936	0.323	0.1906
G	0.3481	0.4194	0.5167	0.5384	0.5292	0.5342	0.6158	0.5204	0.5585	0.527	0.4653	0.3687
H	0.3263	0.3709	0.4478	0.4086	0.4503	0.4514	0.4407	0.4484	0.4184	0.4512	0.3964	0.2911
Cell Index at: 25:42:22
	1	2	3	4	5	6	7	8	9	10	11	12
A	0.3437	0.3301	0.3541	0.4001	0.3772	0.3951	0.3585	0.4186	0.3553	0.4024	0.3732	0.3092
B	0.4533	0.4228	0.4443	0.3938	0.393	0.4236	0.42	0.3984	0.4132	0.3953	0.3966	0.2767
C	0.4904	0.5224	0.5156	0.4756	0.4661	0.4754	0.486	0.4907	0.5032	0.4779	0.4507	0.3396
D	0.4267	0.544	0.5047	0.6015	0.5661	0.5741	0.5617	0.5462	0.6165	0.5606	0.533	0.4051
E	0.4619	0.5463	0.496	0.4542	0.4934	0.4603	0.4941	0.4392	0.4386	0.4525	0.4275	0.2963
F	0.4827	0.5079	0.5832	0.2627	0.2953	0.3437	0.4063	0.3659	0.364	0.2957	0.3213	0.1908
G	0.3563	0.4295	0.5252	0.5487	0.5349	0.5455	0.6254	0.5318	0.5696	0.5371	0.4749	0.3775
H	0.334	0.381	0.4576	0.4192	0.4598	0.4617	0.4481	0.4509	0.4284	0.4581	0.4057	0.2988
Cell Index at: 25:57:22
	1	2	3	4	5	6	7	8	9	10	11	12
A	0.3501	0.3371	0.3612	0.4085	0.383	0.403	0.3666	0.427	0.3647	0.4095	0.3818	0.3144
B	0.4624	0.4333	0.4558	0.4008	0.4018	0.4302	0.4296	0.4071	0.4086	0.4037	0.4044	0.2816
C	0.4996	0.5349	0.5257	0.4846	0.4698	0.4874	0.4927	0.5005	0.5133	0.4848	0.458	0.3352
D	0.437	0.554	0.5139	0.612	0.5785	0.5886	0.5696	0.559	0.6267	0.5725	0.5435	0.4129
E	0.4687	0.559	0.5025	0.4636	0.5043	0.4653	0.5042	0.4464	0.4482	0.4598	0.4372	0.302
F	0.4942	0.5164	0.5945	0.2601	0.2967	0.3474	0.4106	0.3642	0.3666	0.2945	0.3256	0.1888
G	0.3607	0.4407	0.5388	0.5601	0.5378	0.5578	0.6388	0.5438	0.5845	0.5482	0.4869	0.3877
H	0.3426	0.3886	0.4674	0.4277	0.4709	0.4718	0.4564	0.4633	0.4373	0.47	0.4148	0.3067
Cell Index at: 26:12:21
	1	2	3	4	5	6	7	8	9	10	11	12
A	0.3569	0.3427	0.3715	0.4163	0.3928	0.4122	0.3767	0.4332	0.3715	0.4183	0.3914	0.3225
B	0.4727	0.441	0.4651	0.4132	0.4102	0.4399	0.4354	0.4156	0.4163	0.4114	0.4142	0.2915
C	0.5068	0.5423	0.5374	0.491	0.4762	0.4993	0.5033	0.51	0.5258	0.4906	0.465	0.3432
D	0.4435	0.5629	0.5232	0.6252	0.5928	0.6035	0.5819	0.5643	0.637	0.5857	0.5548	0.4259
E	0.4753	0.5669	0.5156	0.4692	0.5171	0.476	0.5073	0.4526	0.4521	0.4652	0.4435	0.3104
F	0.5059	0.5284	0.604	0.2578	0.2955	0.3489	0.4145	0.3681	0.3716	0.2964	0.3226	0.1911
G	0.3684	0.449	0.55	0.5752	0.5454	0.5677	0.6515	0.5567	0.5977	0.559	0.5001	0.3967
H	0.3565	0.3959	0.4778	0.4387	0.4807	0.4799	0.4651	0.476	0.4455	0.4783	0.4233	0.3181
Cell Index at: 26:27:22
	1	2	3	4	5	6	7	8	9	10	11	12
A	0.3664	0.352	0.382	0.4241	0.4039	0.422	0.3867	0.4434	0.3785	0.4287	0.4017	0.3271
B	0.4831	0.4527	0.4728	0.4193	0.4171	0.4463	0.4452	0.4234	0.4254	0.42	0.4183	0.2959
C	0.4991	0.5525	0.5534	0.5022	0.4854	0.5129	0.5125	0.5195	0.5343	0.4953	0.4711	0.3499
D	0.4556	0.5716	0.5323	0.6403	0.6086	0.6123	0.5944	0.5779	0.652	0.599	0.5704	0.4368
E	0.4886	0.5762	0.5237	0.4797	0.5212	0.4857	0.519	0.4569	0.4594	0.4753	0.4546	0.3162
F	0.5091	0.5366	0.6182	0.2577	0.2971	0.3483	0.4199	0.3707	0.3713	0.2967	0.3275	0.1919
G	0.374	0.4579	0.5647	0.5884	0.5612	0.5811	0.665	0.5689	0.6103	0.5718	0.5134	0.4056
H	0.3629	0.4058	0.4879	0.4504	0.4921	0.4883	0.4734	0.4888	0.4559	0.4918	0.4335	0.326
Cell Index at: 26:42:22
	1	2	3	4	5	6	7	8	9	10	11	12
A	0.3764	0.36	0.3933	0.4351	0.4149	0.432	0.396	0.4543	0.3865	0.44	0.4093	0.3375
B	0.4907	0.4627	0.4838	0.4301	0.4284	0.4554	0.4549	0.4279	0.4364	0.4295	0.4293	0.3031
C	0.5099	0.5645	0.5633	0.5076	0.4958	0.5205	0.5199	0.5313	0.541	0.509	0.4774	0.3577
D	0.4616	0.5797	0.5443	0.6534	0.6185	0.6257	0.6112	0.5905	0.6664	0.6171	0.5831	0.4445
E	0.4974	0.5892	0.5382	0.4875	0.5341	0.4943	0.5304	0.4651	0.4699	0.4856	0.4633	0.3185
F	0.5208	0.5488	0.6328	0.2549	0.2989	0.3511	0.4243	0.3719	0.375	0.2975	0.3302	0.1915
G	0.3825	0.4666	0.5725	0.602	0.5721	0.5933	0.6811	0.582	0.6251	0.5857	0.5226	0.4167
H	0.3721	0.4162	0.4984	0.4639	0.4926	0.499	0.4861	0.499	0.4647	0.5036	0.4465	0.3336
Cell Index at: 26:57:22
	1	2	3	4	5	6	7	8	9	10	11	12
A	0.3888	0.3699	0.4031	0.4456	0.4223	0.4442	0.4078	0.4633	0.397	0.4487	0.4188	0.3485
B	0.5005	0.4739	0.4962	0.44	0.4352	0.4642	0.4643	0.4402	0.4467	0.4394	0.4287	0.3136
C	0.5193	0.5727	0.5812	0.5139	0.5068	0.5321	0.5328	0.5422	0.5497	0.5229	0.4901	0.3637
D	0.4733	0.5952	0.5583	0.669	0.6265	0.6384	0.6235	0.6023	0.6804	0.6296	0.5986	0.453
E	0.5097	0.6017	0.5533	0.4972	0.5454	0.5006	0.5433	0.4746	0.4825	0.4954	0.4731	0.3255
F	0.5316	0.5614	0.6407	0.2528	0.2969	0.3516	0.4279	0.3728	0.3783	0.3012	0.3297	0.1923
G	0.3954	0.478	0.5751	0.6168	0.5817	0.6035	0.6989	0.5938	0.6425	0.598	0.5342	0.4252
H	0.3843	0.4233	0.5088	0.4776	0.5055	0.5106	0.4937	0.5124	0.476	0.515	0.458	0.3432
Cell Index at: 27:12:23
	1	2	3	4	5	6	7	8	9	10	11	12
A	0.4003	0.3777	0.4138	0.461	0.433	0.4545	0.4185	0.4747	0.4073	0.4584	0.4276	0.3593
B	0.5134	0.4861	0.5098	0.4508	0.4485	0.4626	0.4733	0.4494	0.4574	0.4516	0.4396	0.3208
C	0.5332	0.5866	0.5952	0.526	0.5178	0.5416	0.5458	0.5562	0.5615	0.5346	0.5031	0.3716
D	0.488	0.6069	0.5711	0.6806	0.6467	0.6529	0.6361	0.6173	0.6935	0.6451	0.6134	0.4646
E	0.5247	0.6128	0.5633	0.5089	0.5517	0.5089	0.5519	0.4841	0.4908	0.5042	0.4838	0.3303
F	0.5453	0.5773	0.6547	0.25	0.2951	0.3522	0.4341	0.378	0.3848	0.302	0.3329	0.1945
G	0.4054	0.4886	0.5896	0.6291	0.5952	0.6187	0.7076	0.6063	0.6564	0.6112	0.5475	0.4335
H	0.3925	0.4337	0.5209	0.49	0.5179	0.5241	0.507	0.5232	0.4847	0.5268	0.4679	0.3529
Cell Index at: 27:27:20
	1	2	3	4	5	6	7	8	9	10	11	12
A	0.411	0.3854	0.4229	0.4731	0.4458	0.4675	0.4285	0.4873	0.4188	0.4725	0.4397	0.3656
B	0.5252	0.498	0.5218	0.4685	0.4579	0.4737	0.4857	0.4646	0.4683	0.4609	0.4467	0.3268
C	0.5463	0.598	0.6068	0.5389	0.5293	0.5508	0.5574	0.5504	0.5753	0.5448	0.5107	0.3816
D	0.4982	0.6224	0.5853	0.6994	0.6594	0.668	0.6518	0.6289	0.7084	0.6571	0.6286	0.4757
E	0.5308	0.6248	0.5747	0.5207	0.5657	0.5194	0.564	0.4988	0.5019	0.5173	0.4936	0.3377
F	0.5594	0.5892	0.6654	0.2462	0.2946	0.3512	0.4407	0.3829	0.3882	0.3053	0.3336	0.1936
G	0.4131	0.5003	0.6028	0.6474	0.6089	0.6354	0.7247	0.6208	0.6694	0.6242	0.561	0.4457
H	0.4021	0.4424	0.5362	0.5009	0.5286	0.5396	0.5188	0.5377	0.4961	0.539	0.4814	0.3637
Cell Index at: 27:42:21
	1	2	3	4	5	6	7	8	9	10	11	12
A	0.4213	0.396	0.4328	0.4874	0.4585	0.4794	0.4404	0.5004	0.43	0.4705	0.4505	0.3764
B	0.5414	0.5101	0.5322	0.4803	0.4699	0.4828	0.4959	0.4773	0.4809	0.4732	0.4531	0.335
C	0.555	0.5998	0.6251	0.5393	0.5393	0.5661	0.5686	0.5634	0.588	0.5529	0.5201	0.3919
D	0.513	0.6364	0.5991	0.72	0.6725	0.6826	0.666	0.6419	0.7236	0.668	0.6417	0.4867
E	0.5424	0.6404	0.5857	0.5329	0.5744	0.5301	0.5752	0.5079	0.514	0.532	0.4995	0.3468
F	0.5739	0.6004	0.6823	0.2482	0.2941	0.3528	0.446	0.3887	0.3902	0.3062	0.3342	0.1948
G	0.423	0.5119	0.615	0.6619	0.6242	0.65	0.7426	0.6349	0.6858	0.6383	0.5799	0.4623
H	0.4103	0.4561	0.5487	0.5167	0.5425	0.5508	0.5292	0.5516	0.5071	0.5513	0.4904	0.3773
Cell Index at: 27:57:21
	1	2	3	4	5	6	7	8	9	10	11	12
A	0.4311	0.4104	0.4452	0.4996	0.4681	0.4946	0.4522	0.5109	0.4425	0.4825	0.4594	0.385
B	0.5547	0.5255	0.5489	0.4965	0.4815	0.496	0.5096	0.4924	0.4978	0.4857	0.4657	0.345
C	0.5678	0.6134	0.6415	0.5503	0.5532	0.5768	0.583	0.5725	0.603	0.568	0.5343	0.3981
D	0.5243	0.6509	0.6142	0.7358	0.6903	0.6988	0.6863	0.6576	0.7435	0.6834	0.6577	0.5027
E	0.5556	0.6569	0.5982	0.5446	0.5831	0.543	0.5837	0.5204	0.5259	0.5447	0.5117	0.3558
F	0.5826	0.6079	0.7003	0.2452	0.2955	0.3518	0.454	0.396	0.393	0.3087	0.3349	0.195
G	0.4352	0.5263	0.6288	0.6803	0.642	0.6666	0.7622	0.651	0.7089	0.655	0.5949	0.4742
H	0.4013	0.4689	0.5626	0.5323	0.5552	0.5622	0.5407	0.567	0.5217	0.5649	0.5051	0.388
Cell Index at: 28:12:22
	1	2	3	4	5	6	7	8	9	10	11	12
A	0.444	0.4248	0.4602	0.5139	0.4823	0.5105	0.463	0.5272	0.4572	0.4969	0.4694	0.3938
B	0.5693	0.5347	0.5624	0.5114	0.4938	0.5091	0.5238	0.5043	0.5097	0.5015	0.4779	0.3524
C	0.5821	0.6294	0.6546	0.5632	0.5626	0.5906	0.5988	0.584	0.617	0.579	0.5467	0.4072
D	0.54	0.6639	0.6312	0.7533	0.712	0.7123	0.7025	0.6742	0.7603	0.7004	0.6709	0.5111
E	0.5732	0.6682	0.6145	0.5633	0.5984	0.5479	0.5965	0.5354	0.5361	0.5512	0.521	0.3641
F	0.6003	0.6247	0.712	0.2416	0.2933	0.3511	0.4569	0.4014	0.3981	0.3099	0.3367	0.1958
G	0.4517	0.5409	0.6414	0.697	0.6557	0.6816	0.7789	0.6623	0.728	0.676	0.6115	0.487
H	0.4167	0.4793	0.5779	0.5447	0.5621	0.5796	0.5547	0.5856	0.5338	0.5756	0.5184	0.4013
Cell Index at: 28:27:23
	1	2	3	4	5	6	7	8	9	10	11	12
A	0.4527	0.4386	0.4722	0.5255	0.4947	0.5245	0.4765	0.5407	0.4659	0.5091	0.4849	0.4077
B	0.5829	0.5534	0.5783	0.5264	0.5054	0.5254	0.5304	0.5184	0.5263	0.5163	0.4923	0.3627
C	0.5989	0.6439	0.6735	0.5769	0.5757	0.6014	0.6114	0.5965	0.6291	0.5908	0.5583	0.4198
D	0.553	0.6784	0.6479	0.7755	0.7251	0.7245	0.7139	0.6906	0.7745	0.7198	0.69	0.5204
E	0.5868	0.6814	0.6284	0.5785	0.6151	0.5599	0.6091	0.5456	0.549	0.5664	0.5341	0.3752
F	0.6162	0.636	0.7278	0.2406	0.2941	0.3486	0.4626	0.4041	0.4034	0.3092	0.3419	0.1976
G	0.4641	0.5563	0.6604	0.7151	0.6709	0.7007	0.7954	0.6831	0.7466	0.6922	0.6276	0.5038
H	0.4299	0.4887	0.5935	0.5613	0.5747	0.5944	0.568	0.6015	0.5478	0.5901	0.5323	0.4117
Cell Index at: 28:42:24
	1	2	3	4	5	6	7	8	9	10	11	12
A	0.4626	0.4537	0.4868	0.5411	0.5093	0.5394	0.4888	0.5556	0.4801	0.525	0.5	0.4193
B	0.6004	0.5663	0.597	0.5439	0.5204	0.5386	0.542	0.5307	0.5397	0.5324	0.5054	0.3748
C	0.6103	0.6607	0.6873	0.5885	0.5899	0.6129	0.6298	0.613	0.6395	0.603	0.5678	0.4301
D	0.5613	0.6979	0.6647	0.7978	0.7375	0.7414	0.7296	0.7073	0.7883	0.7382	0.7033	0.5345
E	0.6015	0.6971	0.644	0.5898	0.6276	0.574	0.6232	0.5499	0.5611	0.5791	0.5455	0.3866
F	0.6282	0.6565	0.7485	0.2368	0.293	0.343	0.4665	0.4055	0.4052	0.309	0.3449	0.1979
G	0.4791	0.5691	0.6754	0.7342	0.6883	0.7218	0.8175	0.6985	0.7708	0.7129	0.6442	0.5154
H	0.4455	0.5015	0.6094	0.5759	0.5897	0.6088	0.5793	0.6181	0.5623	0.6044	0.5455	0.4239
Cell Index at: 28:57:25
	1	2	3	4	5	6	7	8	9	10	11	12
A	0.4774	0.4672	0.5016	0.5549	0.5191	0.5569	0.5036	0.5717	0.4921	0.539	0.5155	0.4312
B	0.6205	0.5792	0.6137	0.5627	0.5363	0.5545	0.5594	0.5499	0.556	0.5501	0.5183	0.3846
C	0.6269	0.6769	0.707	0.6018	0.6006	0.6307	0.6495	0.6264	0.6563	0.6197	0.5859	0.4431
D	0.5818	0.7157	0.6801	0.819	0.7555	0.7605	0.7504	0.7215	0.8064	0.7602	0.7208	0.5515
E	0.6145	0.714	0.6618	0.6014	0.6369	0.5889	0.6358	0.5634	0.5732	0.5827	0.5622	0.3949
F	0.6453	0.676	0.7637	0.239	0.2923	0.3432	0.4663	0.4104	0.4105	0.3113	0.3463	0.1998
G	0.4924	0.586	0.6945	0.7549	0.7075	0.7423	0.8368	0.7172	0.7926	0.7322	0.6618	0.5272
H	0.4583	0.5167	0.6292	0.5922	0.6048	0.6219	0.5921	0.6307	0.5769	0.6199	0.5583	0.4357
Cell Index at: 29:12:26
	1	2	3	4	5	6	7	8	9	10	11	12
A	0.4916	0.4803	0.5178	0.5719	0.5213	0.5714	0.5147	0.587	0.5089	0.5504	0.5293	0.4389
B	0.6382	0.5929	0.632	0.5789	0.5492	0.5714	0.5744	0.5674	0.5695	0.5637	0.535	0.3972
C	0.6444	0.6934	0.723	0.6189	0.6155	0.645	0.6669	0.643	0.671	0.6325	0.5988	0.454
D	0.5926	0.7333	0.6972	0.8391	0.7758	0.7819	0.7675	0.7396	0.8268	0.7782	0.7353	0.563
E	0.6352	0.7308	0.684	0.6154	0.6511	0.6052	0.6493	0.5778	0.5876	0.5985	0.5777	0.4076
F	0.6596	0.6872	0.7853	0.2346	0.2924	0.3444	0.4729	0.4141	0.4153	0.3124	0.3485	0.2028
G	0.5059	0.5948	0.7116	0.7669	0.7252	0.7621	0.8605	0.7356	0.8148	0.7497	0.6783	0.5418
H	0.4717	0.528	0.6427	0.604	0.6196	0.6369	0.6075	0.6498	0.5932	0.6363	0.5718	0.4495
Cell Index at: 29:27:26
	1	2	3	4	5	6	7	8	9	10	11	12
A	0.5055	0.4968	0.5352	0.5859	0.5352	0.588	0.5278	0.6034	0.5215	0.5634	0.5404	0.4525
B	0.6574	0.6077	0.6491	0.598	0.564	0.5877	0.5924	0.585	0.5869	0.5792	0.5509	0.4096
C	0.6578	0.7094	0.7421	0.6293	0.6278	0.6648	0.6866	0.6619	0.6883	0.6501	0.6109	0.4651
D	0.6064	0.7506	0.717	0.8639	0.7948	0.8014	0.783	0.7564	0.8525	0.7957	0.7575	0.581
E	0.6515	0.7485	0.7008	0.6258	0.6691	0.6154	0.6643	0.5907	0.6005	0.6098	0.5891	0.4211
F	0.6744	0.7098	0.8066	0.234	0.2913	0.3424	0.4796	0.4176	0.4195	0.3178	0.3517	0.2042
G	0.5227	0.6074	0.7252	0.7866	0.7454	0.7837	0.88	0.756	0.8392	0.7673	0.6938	0.5545
H	0.4867	0.5412	0.6585	0.6167	0.6338	0.6535	0.6192	0.6671	0.606	0.6478	0.5867	0.4651
Cell Index at: 29:42:27
	1	2	3	4	5	6	7	8	9	10	11	12
A	0.5204	0.5065	0.5523	0.6043	0.5513	0.6024	0.5422	0.6193	0.5396	0.5767	0.5524	0.4671
B	0.6756	0.6199	0.6626	0.6177	0.5816	0.6056	0.6086	0.6027	0.6056	0.596	0.5666	0.4214
C	0.6764	0.7267	0.7624	0.6443	0.6434	0.6826	0.7052	0.6808	0.7045	0.663	0.6301	0.479
D	0.6238	0.7718	0.7294	0.8835	0.8187	0.8206	0.8025	0.7784	0.8721	0.8183	0.7747	0.5963
E	0.6671	0.7668	0.7184	0.6411	0.6816	0.6345	0.6827	0.5985	0.6138	0.6239	0.6018	0.4295
F	0.6956	0.7271	0.8244	0.2344	0.2921	0.3484	0.4822	0.4231	0.4223	0.312	0.3533	0.206
G	0.5385	0.6262	0.7475	0.8073	0.7651	0.8006	0.9048	0.7761	0.8585	0.7892	0.711	0.5696
H	0.4987	0.5584	0.6784	0.6325	0.6511	0.6683	0.6328	0.6845	0.6227	0.6612	0.5996	0.4791
Cell Index at: 29:57:28
	1	2	3	4	5	6	7	8	9	10	11	12
A	0.5314	0.5239	0.5702	0.6197	0.5683	0.6187	0.5575	0.637	0.5516	0.5948	0.5651	0.4821
B	0.6951	0.6358	0.6808	0.6335	0.5992	0.6217	0.6291	0.6179	0.6236	0.616	0.585	0.4353
C	0.6938	0.7472	0.7838	0.6615	0.6564	0.6994	0.7229	0.6969	0.7185	0.682	0.6476	0.4869
D	0.6453	0.7856	0.7453	0.9069	0.8412	0.8382	0.8225	0.7959	0.8934	0.8386	0.7942	0.613
E	0.6849	0.7848	0.737	0.6583	0.6953	0.6509	0.69	0.6148	0.6346	0.6368	0.6147	0.4387
F	0.7104	0.7477	0.8471	0.2298	0.2916	0.3497	0.4886	0.4275	0.4302	0.3137	0.3569	0.2078
G	0.5504	0.644	0.7618	0.8269	0.786	0.8175	0.9274	0.799	0.8841	0.8086	0.7259	0.59
H	0.5162	0.5732	0.6942	0.6462	0.6714	0.6848	0.6504	0.7032	0.6388	0.6727	0.616	0.4923
Cell Index at: 30:12:27
	1	2	3	4	5	6	7	8	9	10	11	12
A	0.548	0.5369	0.5881	0.638	0.5881	0.6333	0.5794	0.6565	0.5644	0.6122	0.5813	0.4971
B	0.7094	0.6525	0.7027	0.6533	0.6173	0.6412	0.6475	0.6339	0.6443	0.6354	0.6001	0.4488
C	0.7115	0.7682	0.8029	0.6728	0.6727	0.7153	0.7412	0.7155	0.7401	0.6948	0.6628	0.4988
D	0.6607	0.8112	0.7672	0.9258	0.8623	0.8579	0.8424	0.8168	0.9149	0.8597	0.8139	0.6317
E	0.7	0.8016	0.7486	0.674	0.7146	0.6671	0.7029	0.6311	0.6495	0.6544	0.6299	0.4527
F	0.7278	0.7666	0.868	0.229	0.2944	0.3481	0.4898	0.4317	0.4315	0.3143	0.3595	0.21
G	0.5674	0.6605	0.7791	0.8484	0.8063	0.8364	0.952	0.8192	0.91	0.8331	0.751	0.6067
H	0.5278	0.5924	0.7122	0.664	0.6853	0.702	0.6602	0.7203	0.6546	0.6894	0.6298	0.508
Cell Index at: 30:27:28
	1	2	3	4	5	6	7	8	9	10	11	12
A	0.563	0.553	0.6071	0.6544	0.6092	0.653	0.5962	0.6726	0.5785	0.6289	0.5987	0.5158
B	0.728	0.6719	0.7228	0.6781	0.6354	0.6593	0.665	0.6532	0.6646	0.6537	0.6158	0.4608
C	0.7297	0.7893	0.8274	0.6872	0.6911	0.7367	0.7594	0.7332	0.755	0.7082	0.6787	0.5093
D	0.6811	0.8329	0.7855	0.9516	0.8795	0.8774	0.8645	0.835	0.9365	0.882	0.8387	0.6475
E	0.7119	0.8182	0.7655	0.6954	0.7367	0.6859	0.7229	0.6446	0.6669	0.6735	0.6449	0.465
F	0.7445	0.7868	0.8971	0.2278	0.2941	0.3511	0.4976	0.4348	0.4381	0.3157	0.3611	0.2122
G	0.5816	0.6784	0.8	0.8654	0.8272	0.859	0.9755	0.8399	0.9322	0.8568	0.7682	0.6215
H	0.5463	0.6079	0.7329	0.6794	0.7006	0.7197	0.6754	0.7387	0.6725	0.6962	0.6415	0.5235
Cell Index at: 30:42:28
	1	2	3	4	5	6	7	8	9	10	11	12
A	0.5782	0.5706	0.6248	0.6697	0.627	0.6663	0.6119	0.6937	0.5968	0.6462	0.6141	0.5314
B	0.7462	0.6914	0.7444	0.6992	0.6525	0.6751	0.6822	0.6702	0.6828	0.6685	0.6321	0.4761
C	0.7529	0.8071	0.8467	0.7046	0.7081	0.7537	0.7722	0.754	0.7752	0.73	0.6948	0.5202
D	0.6994	0.8518	0.8092	0.9768	0.8988	0.8977	0.8858	0.8529	0.9608	0.9053	0.8586	0.653
E	0.7339	0.8393	0.7878	0.7128	0.7543	0.7016	0.741	0.6575	0.6773	0.689	0.6585	0.4748
F	0.7618	0.8046	0.9157	0.2259	0.2928	0.3503	0.5038	0.4385	0.4427	0.3174	0.3624	0.2145
G	0.5992	0.6993	0.8216	0.8841	0.8491	0.8796	1.0011	0.8653	0.9549	0.8799	0.7864	0.6415
H	0.5609	0.6242	0.7526	0.6956	0.7064	0.7377	0.6908	0.7596	0.6911	0.7154	0.662	0.5388
Cell Index at: 30:57:29
	1	2	3	4	5	6	7	8	9	10	11	12
A	0.5951	0.587	0.6401	0.6853	0.641	0.6829	0.629	0.7113	0.6104	0.6665	0.6294	0.5488
B	0.7681	0.6967	0.7652	0.7196	0.6737	0.6877	0.7006	0.6904	0.6994	0.6907	0.6515	0.4905
C	0.774	0.8281	0.8642	0.7276	0.7232	0.7717	0.7937	0.7719	0.7956	0.7447	0.7096	0.5319
D	0.7164	0.8729	0.8284	1.0091	0.9205	0.9236	0.9084	0.8691	0.9812	0.9333	0.8729	0.6667
E	0.7465	0.8577	0.8131	0.7295	0.7711	0.7192	0.7591	0.6767	0.6921	0.7069	0.6739	0.4915
F	0.7833	0.8303	0.941	0.2252	0.2898	0.3495	0.5103	0.4428	0.4448	0.3189	0.3644	0.2156
G	0.6139	0.721	0.8418	0.9057	0.8677	0.9004	1.0311	0.8881	0.9779	0.903	0.8036	0.6585
H	0.5734	0.6381	0.7731	0.7103	0.7267	0.7547	0.7049	0.7817	0.7083	0.7325	0.679	0.5548
Cell Index at: 31:12:29
	1	2	3	4	5	6	7	8	9	10	11	12
A	0.616	0.6015	0.6576	0.7015	0.6599	0.701	0.6466	0.7311	0.6232	0.6809	0.6443	0.563
B	0.7875	0.7124	0.7869	0.7413	0.6924	0.7115	0.7216	0.7136	0.7199	0.7119	0.6727	0.5051
C	0.7929	0.8516	0.8877	0.7418	0.7414	0.7938	0.8098	0.7855	0.8108	0.7639	0.7256	0.5428
D	0.7341	0.893	0.8493	1.032	0.9366	0.947	0.9296	0.8912	1.0072	0.9551	0.8955	0.6845
E	0.7663	0.8805	0.8345	0.7439	0.7908	0.7376	0.782	0.6884	0.707	0.7264	0.6876	0.5032
F	0.8048	0.85	0.9654	0.2238	0.2941	0.3538	0.5154	0.449	0.4488	0.3216	0.3674	0.2168
G	0.6314	0.7377	0.8624	0.9315	0.8904	0.928	1.0576	0.9119	1.0024	0.9283	0.8267	0.6741
H	0.5926	0.6532	0.7944	0.729	0.7463	0.7695	0.721	0.7992	0.7221	0.7479	0.6982	0.571
Cell Index at: 31:27:28
	1	2	3	4	5	6	7	8	9	10	11	12
A	0.6318	0.6193	0.6726	0.7223	0.6773	0.7205	0.6632	0.7481	0.6399	0.6998	0.663	0.575
B	0.8019	0.7257	0.8104	0.7602	0.714	0.7331	0.7399	0.7316	0.7387	0.7339	0.6934	0.5213
C	0.8098	0.8694	0.9097	0.7572	0.7576	0.8135	0.8321	0.8048	0.8315	0.7749	0.7424	0.5519
D	0.7436	0.9132	0.8668	1.058	0.9564	0.9667	0.9492	0.9102	1.0301	0.9766	0.919	0.7023
E	0.7856	0.8984	0.8552	0.765	0.8086	0.7418	0.8036	0.7039	0.7198	0.7438	0.7038	0.5146
F	0.8248	0.8734	0.9862	0.2216	0.2941	0.3545	0.5227	0.4543	0.4529	0.3227	0.368	0.2187
G	0.6483	0.7572	0.8866	0.9513	0.9132	0.947	1.0859	0.9375	1.0254	0.9495	0.8443	0.6921
H	0.6111	0.6711	0.8164	0.7477	0.7674	0.7869	0.7181	0.8207	0.7381	0.7635	0.7152	0.5886
Cell Index at: 31:42:28
	1	2	3	4	5	6	7	8	9	10	11	12
A	0.6481	0.6374	0.6894	0.7434	0.6948	0.7393	0.6816	0.7685	0.6565	0.7167	0.6836	0.5886
B	0.8234	0.7452	0.8312	0.7843	0.7343	0.7568	0.7617	0.7516	0.7578	0.7568	0.7104	0.5368
C	0.8301	0.892	0.928	0.7772	0.7784	0.8328	0.8519	0.8198	0.852	0.7937	0.7581	0.565
D	0.7654	0.9345	0.8903	1.0796	0.9818	0.9892	0.97	0.9302	1.054	0.9994	0.9422	0.7231
E	0.8027	0.9271	0.8773	0.7812	0.8297	0.764	0.8245	0.7187	0.7375	0.7611	0.7196	0.5335
F	0.8447	0.8964	1.0105	0.2199	0.2942	0.3548	0.5263	0.4585	0.4574	0.3286	0.3712	0.2198
G	0.6655	0.7818	0.9063	0.9746	0.937	0.9799	1.1087	0.9593	1.0491	0.9735	0.867	0.7111
H	0.6295	0.684	0.8334	0.7656	0.7853	0.8067	0.7361	0.8404	0.7529	0.7806	0.7289	0.6043
Cell Index at: 31:57:29
	1	2	3	4	5	6	7	8	9	10	11	12
A	0.6653	0.659	0.7125	0.7583	0.7085	0.7598	0.6997	0.789	0.6725	0.7329	0.7018	0.6056
B	0.8441	0.7677	0.8541	0.8089	0.7573	0.7791	0.7843	0.7714	0.7799	0.7819	0.7299	0.5496
C	0.851	0.9141	0.9549	0.7948	0.7968	0.85	0.8683	0.8403	0.8698	0.8091	0.7783	0.5805
D	0.7845	0.955	0.9111	1.097	1.0069	1.0129	0.9953	0.9547	1.0826	1.0263	0.9687	0.742
E	0.8309	0.9521	0.9002	0.799	0.8434	0.7825	0.844	0.7343	0.754	0.7803	0.7338	0.5494
F	0.8677	0.9247	1.037	0.2174	0.2947	0.3543	0.5347	0.4632	0.4645	0.3291	0.364	0.2214
G	0.6836	0.8011	0.9286	1.0003	0.9624	1.0052	1.1335	0.9821	1.076	0.9996	0.8891	0.7305
H	0.6469	0.6992	0.859	0.7834	0.8006	0.8245	0.7564	0.8637	0.7751	0.7992	0.7472	0.6177
Cell Index at: 32:12:30
	1	2	3	4	5	6	7	8	9	10	11	12
A	0.6835	0.6782	0.7335	0.7771	0.7272	0.7836	0.717	0.8077	0.6914	0.7506	0.7199	0.6241
B	0.8651	0.788	0.8765	0.8296	0.7774	0.7969	0.8044	0.7977	0.8014	0.8056	0.7515	0.5616
C	0.8731	0.9368	0.9821	0.8149	0.8144	0.8689	0.8867	0.8536	0.8939	0.8283	0.797	0.5949
D	0.8021	0.9809	0.9312	1.1254	1.0301	1.0325	1.0204	0.9757	1.106	1.0522	0.9961	0.7621
E	0.8499	0.9735	0.9221	0.8167	0.8603	0.7999	0.8642	0.7513	0.7723	0.7974	0.7527	0.5619
F	0.8886	0.9476	1.0628	0.2171	0.2919	0.3543	0.5405	0.4677	0.4675	0.33	0.3687	0.2227
G	0.7024	0.826	0.9507	1.0261	0.983	1.0338	1.1625	1.0038	1.102	1.0262	0.9113	0.7494
H	0.6683	0.715	0.8791	0.8005	0.82	0.8472	0.7746	0.8859	0.7958	0.8142	0.7628	0.6312
Cell Index at: 32:27:30
	1	2	3	4	5	6	7	8	9	10	11	12
A	0.7034	0.697	0.7511	0.8001	0.7483	0.8068	0.7394	0.8308	0.7117	0.7729	0.7357	0.6405
B	0.8824	0.8061	0.901	0.8488	0.799	0.8196	0.8298	0.82	0.8215	0.8264	0.7689	0.5766
C	0.894	0.9611	1.0024	0.8373	0.8327	0.894	0.9087	0.8754	0.9121	0.8481	0.8187	0.605
D	0.824	1.0012	0.9496	1.1576	1.0585	1.0559	1.0476	0.999	1.133	1.0756	1.0189	0.7806
E	0.8711	0.9933	0.9414	0.8371	0.8792	0.8173	0.8814	0.7703	0.7885	0.815	0.7667	0.5788
F	0.9082	0.973	1.0865	0.2156	0.2931	0.3536	0.5485	0.4712	0.4727	0.3341	0.3699	0.2249
G	0.7209	0.8431	0.973	1.0559	1.0063	1.0602	1.1859	1.0312	1.1276	1.0509	0.9349	0.7666
H	0.6865	0.7333	0.9028	0.8193	0.845	0.8679	0.7894	0.9127	0.8121	0.8324	0.7774	0.6496
Cell Index at: 32:42:30
	1	2	3	4	5	6	7	8	9	10	11	12
A	0.7232	0.7141	0.7744	0.8234	0.7701	0.8284	0.7615	0.8501	0.7303	0.7946	0.7507	0.6564
B	0.9049	0.8265	0.9229	0.8644	0.817	0.8434	0.8488	0.838	0.8431	0.8489	0.7881	0.5908
C	0.916	0.9839	1.0271	0.8533	0.8477	0.9167	0.9337	0.8922	0.9333	0.8693	0.8361	0.6193
D	0.8447	1.0256	0.9712	1.1816	1.0818	1.0794	1.0728	1.0208	1.1589	1.1001	1.0425	0.7943
E	0.8921	1.011	0.9637	0.8532	0.9	0.8357	0.9001	0.7868	0.8052	0.8268	0.7827	0.5913
F	0.9287	0.9989	1.1146	0.213	0.2923	0.3548	0.5568	0.4636	0.4764	0.3338	0.3717	0.2246
G	0.7399	0.8646	0.9948	1.078	1.0317	1.0895	1.2139	1.0535	1.1522	1.079	0.9562	0.7883
H	0.7026	0.7507	0.9286	0.8389	0.8643	0.88	0.8039	0.936	0.8289	0.8469	0.7934	0.6688
Cell Index at: 32:57:30
	1	2	3	4	5	6	7	8	9	10	11	12
A	0.7413	0.733	0.7952	0.8409	0.7887	0.8495	0.7814	0.871	0.7495	0.8124	0.766	0.6719
B	0.9254	0.8503	0.9442	0.8963	0.8376	0.8647	0.8722	0.8501	0.8653	0.8708	0.8051	0.6095
C	0.9367	1.0079	1.0465	0.8742	0.8629	0.936	0.9578	0.9136	0.9542	0.8877	0.8593	0.629
D	0.8596	1.0465	0.9999	1.2098	1.1106	1.1038	1.1022	1.0414	1.1887	1.1302	1.0714	0.8173
E	0.9145	1.0352	0.985	0.8696	0.9173	0.8559	0.9188	0.8005	0.8222	0.8425	0.7975	0.6067
F	0.9517	1.0213	1.1428	0.2091	0.2925	0.357	0.5609	0.4693	0.4834	0.3369	0.3704	0.2254
G	0.7571	0.89	1.0202	1.1032	1.0543	1.1186	1.2422	1.0786	1.1822	1.0942	0.9772	0.8093
H	0.7221	0.7655	0.9512	0.8583	0.8849	0.8945	0.8198	0.9605	0.8489	0.8663	0.8155	0.6858
Cell Index at: 33:12:31
	1	2	3	4	5	6	7	8	9	10	11	12
A	0.7602	0.7521	0.8144	0.8606	0.8055	0.8724	0.8044	0.8973	0.7733	0.834	0.7846	0.6873
B	0.9495	0.8596	0.9718	0.9207	0.8594	0.8862	0.8961	0.8718	0.8913	0.892	0.8243	0.6279
C	0.9609	1.0374	1.071	0.8868	0.88	0.9588	0.9802	0.9357	0.9785	0.9081	0.8807	0.6431
D	0.8801	1.0683	1.0198	1.2303	1.1354	1.127	1.1288	1.0656	1.2121	1.1558	1.1021	0.8357
E	0.9386	1.0631	1.0095	0.8844	0.9373	0.8728	0.9412	0.8171	0.8402	0.8674	0.8165	0.6218
F	0.9743	1.0492	1.1671	0.2094	0.2921	0.3592	0.5661	0.4731	0.4875	0.3373	0.3714	0.2246
G	0.7765	0.9138	1.0429	1.1313	1.0841	1.1408	1.2701	1.1063	1.2131	1.117	0.9929	0.8268
H	0.7421	0.7826	0.9694	0.8773	0.9039	0.9096	0.8382	0.986	0.8696	0.8855	0.8316	0.7082
Cell Index at: 33:27:31
	1	2	3	4	5	6	7	8	9	10	11	12
A	0.7826	0.7724	0.8385	0.8829	0.8218	0.8981	0.8286	0.9213	0.7976	0.8532	0.803	0.705
B	0.9733	0.8821	0.9975	0.9463	0.8848	0.9128	0.9215	0.8952	0.9126	0.9192	0.8456	0.6448
C	0.9864	1.058	1.0932	0.9027	0.8947	0.981	1.0061	0.9556	0.9996	0.9294	0.8994	0.6561
D	0.9062	1.0918	1.0478	1.2569	1.1649	1.1523	1.155	1.0883	1.2429	1.1872	1.1328	0.8533
E	0.9598	1.0909	1.0323	0.902	0.9562	0.89	0.9592	0.8294	0.8526	0.885	0.8327	0.638
F	0.997	1.067	1.1961	0.2052	0.2935	0.3571	0.5754	0.4748	0.4942	0.3363	0.3717	0.2244
G	0.7966	0.9358	1.07	1.1626	1.1091	1.1683	1.2999	1.1299	1.2422	1.1467	1.0137	0.8493
H	0.7593	0.7977	0.9873	0.8995	0.9215	0.9266	0.854	1.0148	0.8887	0.905	0.8482	0.7283
Cell Index at: 33:42:31
	1	2	3	4	5	6	7	8	9	10	11	12
A	0.8026	0.7898	0.8611	0.907	0.8396	0.9275	0.8476	0.9486	0.8184	0.8727	0.8251	0.7247
B	0.9963	0.8967	1.0196	0.9696	0.9056	0.9378	0.9434	0.9155	0.9351	0.9388	0.8651	0.6595
C	1.0102	1.0809	1.1188	0.9196	0.9104	1.0029	1.0249	0.9758	1.0167	0.9525	0.9188	0.6725
D	0.9242	1.1131	1.0755	1.2912	1.1913	1.1762	1.1841	1.1118	1.2681	1.2126	1.1587	0.8728
E	0.9816	1.1171	1.0569	0.9201	0.9703	0.9115	0.9781	0.8526	0.8716	0.9042	0.85	0.6485
F	1.016	1.0942	1.2207	0.2038	0.2905	0.358	0.5825	0.4775	0.4945	0.3358	0.3735	0.2266
G	0.8162	0.9614	1.0945	1.1921	1.1381	1.1966	1.332	1.1627	1.2678	1.1751	1.0351	0.8713
H	0.7815	0.816	1.01	0.9197	0.9423	0.9436	0.8729	1.037	0.9102	0.9197	0.8662	0.7453
Cell Index at: 33:57:30
	1	2	3	4	5	6	7	8	9	10	11	12
A	0.8204	0.8058	0.8842	0.9275	0.8569	0.9524	0.8674	0.9698	0.8409	0.895	0.846	0.7448
B	1.0188	0.9187	1.044	0.9945	0.9283	0.9612	0.965	0.9361	0.9589	0.9625	0.8843	0.6741
C	1.0324	1.1055	1.1424	0.9399	0.9322	1.0239	1.044	0.9931	1.0326	0.9721	0.9409	0.6852
D	0.9517	1.1363	1.1018	1.3278	1.2168	1.2043	1.2065	1.1414	1.2966	1.2334	1.1845	0.8872
E	1.0019	1.1418	1.0777	0.9477	0.9908	0.9279	0.9906	0.8662	0.8897	0.9174	0.8665	0.6641
F	1.0404	1.1163	1.2394	0.2005	0.2905	0.3567	0.5905	0.4823	0.4978	0.3336	0.374	0.2256
G	0.8344	0.9815	1.1215	1.2204	1.165	1.2258	1.359	1.1949	1.3039	1.201	1.0643	0.8913
H	0.8004	0.8305	1.032	0.9405	0.9571	0.958	0.8892	1.0622	0.934	0.934	0.886	0.7647
Cell Index at: 34:12:30
	1	2	3	4	5	6	7	8	9	10	11	12
A	0.8377	0.826	0.9057	0.9484	0.8796	0.9736	0.8869	0.9948	0.8599	0.9181	0.8695	0.7626
B	1.0415	0.9357	1.0676	1.0218	0.9538	0.9848	0.9851	0.9596	0.9834	0.9895	0.9076	0.6897
C	1.0543	1.1349	1.1686	0.9605	0.9516	1.0483	1.0661	1.0118	1.0551	0.9886	0.9584	0.6985
D	0.9751	1.1585	1.1209	1.3564	1.2442	1.2332	1.2396	1.1651	1.3245	1.2673	1.2108	0.9038
E	1.0232	1.1654	1.1084	0.9659	1.0111	0.9442	1.0076	0.8839	0.9073	0.9384	0.8846	0.6771
F	1.067	1.1437	1.2697	0.2002	0.292	0.3542	0.5942	0.4861	0.5036	0.3355	0.3696	0.2297
G	0.8588	1.0007	1.1439	1.2458	1.1913	1.2596	1.3916	1.2262	1.3369	1.2291	1.0867	0.9163
H	0.8174	0.8493	1.0497	0.9628	0.9822	0.9805	0.9032	1.0877	0.9522	0.9516	0.9051	0.7872
Cell Index at: 34:27:31
	1	2	3	4	5	6	7	8	9	10	11	12
A	0.8607	0.8462	0.9307	0.9712	0.908	0.9985	0.9063	1.0184	0.8767	0.9412	0.8897	0.7817
B	1.0673	0.9585	1.0876	1.0435	0.9788	0.9933	1.0086	0.9882	1.0097	1.0144	0.925	0.7029
C	1.077	1.16	1.1966	0.978	0.9722	1.0659	1.0834	1.0373	1.077	1.0145	0.9798	0.7107
D	0.9957	1.1772	1.1392	1.3939	1.266	1.2615	1.273	1.193	1.3572	1.297	1.2417	0.9242
E	1.0473	1.1946	1.1348	0.9861	1.0301	0.9675	1.0321	0.9033	0.9235	0.9542	0.9002	0.6899
F	1.0757	1.1759	1.3005	0.1983	0.2893	0.3512	0.5987	0.4871	0.5074	0.3363	0.374	0.2259
G	0.8815	1.0208	1.1658	1.2727	1.2238	1.2915	1.4194	1.2566	1.3685	1.2551	1.1097	0.9417
H	0.8361	0.8673	1.0756	0.9845	1.006	1.0012	0.9212	1.1154	0.9687	0.9755	0.9265	0.8059
Cell Index at: 34:42:31
	1	2	3	4	5	6	7	8	9	10	11	12
A	0.8832	0.8672	0.9539	0.9894	0.9334	1.0235	0.9287	1.0411	0.8919	0.9613	0.9131	0.8007
B	1.0954	0.9792	1.1092	1.0698	1.008	1.0166	1.0406	1.009	1.0341	1.0417	0.946	0.7175
C	1.0975	1.1821	1.2233	1.0008	0.9892	1.0831	1.1078	1.0571	1.096	1.0313	1.0027	0.7253
D	1.0235	1.2049	1.1668	1.4241	1.291	1.2901	1.3028	1.2171	1.3845	1.3271	1.2693	0.9441
E	1.0674	1.221	1.1621	1.0016	1.052	0.9853	1.0545	0.9226	0.9412	0.9771	0.9182	0.7026
F	1.1002	1.2032	1.328	0.1949	0.2866	0.3491	0.6035	0.4907	0.5092	0.3387	0.3745	0.2251
G	0.9027	1.0436	1.1983	1.2949	1.2491	1.3186	1.4491	1.2873	1.399	1.2813	1.1382	0.9614
H	0.8521	0.8884	1.0951	1.0037	1.0252	1.0181	0.9409	1.1374	0.9894	0.9979	0.9461	0.825
Cell Index at: 34:57:32
	1	2	3	4	5	6	7	8	9	10	11	12
A	0.9049	0.887	0.9772	1.0047	0.9541	1.0486	0.9493	1.0642	0.9159	0.9817	0.9318	0.822
B	1.1193	1.0016	1.1304	1.0917	1.036	1.0394	1.0693	1.0366	1.0588	1.0651	0.9697	0.7332
C	1.1217	1.2058	1.251	1.0163	1.0057	1.104	1.1336	1.0798	1.1203	1.0575	1.0238	0.7405
D	1.0487	1.2257	1.1873	1.4617	1.3182	1.3149	1.3292	1.2378	1.4173	1.3601	1.3014	0.964
E	1.0906	1.2504	1.1892	1.0252	1.0682	1.0101	1.0787	0.9361	0.9618	0.9976	0.9367	0.7147
F	1.126	1.2262	1.359	0.1942	0.2876	0.3471	0.6094	0.4929	0.5115	0.3366	0.3772	0.228
G	0.9244	1.071	1.2251	1.326	1.2743	1.347	1.4788	1.3204	1.4266	1.3154	1.1649	0.9829
H	0.8711	0.9063	1.1187	1.0244	1.0477	1.0345	0.9633	1.1616	1.0082	1.0191	0.965	0.8451
Cell Index at: 35:12:33
	1	2	3	4	5	6	7	8	9	10	11	12
A	0.9273	0.91	0.9993	1.0288	0.9757	1.0727	0.9668	1.0915	0.9374	1.0011	0.95	0.8392
B	1.1434	1.0316	1.1572	1.1176	1.0575	1.0633	1.0928	1.0614	1.0808	1.091	0.9918	0.749
C	1.1467	1.2343	1.2734	1.0429	1.0282	1.1244	1.1614	1.1022	1.1464	1.074	1.0433	0.7563
D	1.0718	1.2505	1.2127	1.492	1.3424	1.3387	1.3586	1.2622	1.4519	1.3909	1.3372	0.984
E	1.1124	1.2771	1.2122	1.0487	1.0943	1.0261	1.1025	0.9603	0.9823	1.0142	0.9584	0.7306
F	1.1492	1.2578	1.3873	0.1913	0.2876	0.3485	0.614	0.4998	0.5144	0.3388	0.3773	0.2297
G	0.9436	1.0989	1.2467	1.3523	1.2989	1.3815	1.5078	1.3478	1.456	1.3479	1.1913	1.0124
H	0.8915	0.9252	1.14	1.0412	1.0671	1.0512	0.9844	1.1894	1.0282	1.0383	0.9846	0.8656
Cell Index at: 35:27:34
	1	2	3	4	5	6	7	8	9	10	11	12
A	0.9451	0.9311	1.0185	1.0541	0.9937	1.095	0.9883	1.116	0.9604	1.0265	0.9729	0.8557
B	1.1664	1.0545	1.1858	1.14	1.0803	1.0924	1.1172	1.0874	1.1068	1.1147	1.0154	0.7642
C	1.1728	1.2577	1.3068	1.0611	1.0471	1.1455	1.1832	1.1304	1.1727	1.096	1.0677	0.7724
D	1.0982	1.2682	1.2448	1.5211	1.3774	1.3696	1.3813	1.2945	1.4866	1.4273	1.3681	1.0047
E	1.1297	1.307	1.2363	1.073	1.1112	1.0453	1.1253	0.978	1.0048	1.0349	0.9723	0.7434
F	1.1759	1.2894	1.4171	0.1912	0.285	0.3484	0.6209	0.4981	0.5185	0.338	0.3796	0.2308
G	0.9671	1.1249	1.2734	1.3822	1.3236	1.4131	1.5372	1.3797	1.4941	1.3779	1.2165	1.0341
H	0.9113	0.9408	1.1663	1.0622	1.0822	1.0712	1.0007	1.2126	1.0519	1.0527	1.0063	0.8881
Cell Index at: 35:42:34
	1	2	3	4	5	6	7	8	9	10	11	12
A	0.9729	0.9525	1.0394	1.0738	1.0144	1.1187	1.0113	1.1402	0.9841	1.0495	0.9925	0.8768
B	1.1881	1.0784	1.2099	1.1593	1.1033	1.1243	1.1429	1.1178	1.1287	1.1355	1.0436	0.7784
C	1.1999	1.2847	1.3327	1.0819	1.0583	1.1654	1.2102	1.1598	1.1931	1.1179	1.0887	0.7864
D	1.1252	1.2956	1.2682	1.5547	1.4066	1.3986	1.4185	1.3218	1.5139	1.458	1.3951	1.0256
E	1.1506	1.338	1.2682	1.0929	1.1303	1.0637	1.1484	1.0011	1.0276	1.0577	0.9866	0.7593
F	1.2033	1.3168	1.4511	0.1898	0.2826	0.3494	0.6278	0.5007	0.522	0.3366	0.3819	0.2292
G	0.9845	1.1519	1.3054	1.414	1.3566	1.4393	1.5689	1.4138	1.5221	1.4102	1.2475	1.0504
H	0.9304	0.962	1.1936	1.0787	1.1018	1.0903	1.0223	1.2365	1.0691	1.073	1.0251	0.9119
Cell Index at: 35:57:34
	1	2	3	4	5	6	7	8	9	10	11	12
A	0.9977	0.9745	1.0617	1.0967	1.0402	1.1466	1.0327	1.1659	1.0019	1.0703	1.0158	0.8974
B	1.2172	1.1054	1.2363	1.1825	1.1366	1.148	1.1766	1.1379	1.1603	1.1715	1.0661	0.7949
C	1.2303	1.3116	1.3628	1.1026	1.0857	1.1819	1.2281	1.1913	1.2199	1.1445	1.1108	0.803
D	1.1513	1.3234	1.3003	1.5918	1.4299	1.4311	1.4474	1.3406	1.5403	1.4937	1.4252	1.0456
E	1.1827	1.3738	1.3016	1.1156	1.1493	1.0848	1.1692	1.0219	1.0381	1.0805	1.0112	0.7731
F	1.2326	1.3452	1.4779	0.1894	0.2814	0.349	0.6339	0.5073	0.5258	0.3397	0.3849	0.2307
G	1	1.1784	1.3403	1.4417	1.3917	1.4686	1.6019	1.4434	1.556	1.4429	1.2743	1.0743
H	0.9521	0.9849	1.222	1.0984	1.1193	1.105	1.0442	1.2604	1.0919	1.0926	1.0445	0.9324
Cell Index at: 36:12:33
	1	2	3	4	5	6	7	8	9	10	11	12
A	1.013	0.9898	1.0886	1.1167	1.0647	1.1802	1.054	1.1862	1.0202	1.0913	1.0346	0.9021
B	1.243	1.1305	1.2664	1.208	1.1594	1.1702	1.2078	1.1643	1.1879	1.1965	1.09	0.8121
C	1.2578	1.3352	1.3962	1.1243	1.1104	1.2014	1.2541	1.2176	1.246	1.1697	1.1337	0.8179
D	1.1803	1.351	1.3289	1.6238	1.4621	1.4579	1.477	1.3713	1.5757	1.5238	1.4589	1.0648
E	1.2054	1.403	1.3279	1.1362	1.1722	1.1113	1.1946	1.0418	1.0607	1.1022	1.0279	0.7847
F	1.2599	1.3788	1.506	0.1892	0.282	0.3499	0.6374	0.5112	0.5307	0.3372	0.3861	0.2341
G	1.025	1.2043	1.3633	1.4694	1.4256	1.4985	1.6364	1.4687	1.5904	1.4783	1.299	1.0969
H	0.978	1.0056	1.2453	1.12	1.1399	1.1235	1.0618	1.2883	1.1168	1.109	1.0653	0.9505
Cell Index at: 36:27:34
	1	2	3	4	5	6	7	8	9	10	11	12
A	1.0391	1.0124	1.1135	1.1433	1.087	1.2061	1.076	1.2087	1.0408	1.1129	1.0526	0.9213
B	1.2715	1.1563	1.2944	1.2371	1.1877	1.2009	1.2363	1.1899	1.2137	1.2266	1.1127	0.8306
C	1.2891	1.3593	1.4258	1.1511	1.1393	1.2286	1.2847	1.242	1.2775	1.1971	1.1604	0.8351
D	1.2082	1.3779	1.3545	1.6644	1.4916	1.4904	1.5091	1.3966	1.6153	1.5523	1.4846	1.087
E	1.2339	1.4327	1.3577	1.1622	1.1965	1.1297	1.2203	1.0624	1.0861	1.1229	1.0497	0.8004
F	1.2915	1.4109	1.5342	0.1879	0.2831	0.3493	0.6414	0.5156	0.5363	0.3387	0.3862	0.235
G	1.0519	1.2312	1.3921	1.5034	1.4586	1.5327	1.6705	1.4945	1.6308	1.5114	1.3273	1.1192
H	1.0039	1.0284	1.2659	1.1349	1.1573	1.1432	1.0816	1.3167	1.1341	1.1277	1.0831	0.9686
Cell Index at: 36:42:35
	1	2	3	4	5	6	7	8	9	10	11	12
A	1.062	1.0317	1.1368	1.1709	1.1105	1.2294	1.0986	1.2371	1.0632	1.1386	1.0713	0.9411
B	1.3053	1.1804	1.3224	1.2672	1.214	1.2312	1.2703	1.2185	1.241	1.2652	1.1365	0.8472
C	1.3199	1.3837	1.4491	1.1784	1.1615	1.2542	1.3074	1.2647	1.3043	1.2281	1.1832	0.8522
D	1.2319	1.4041	1.383	1.7001	1.5217	1.5173	1.5372	1.4243	1.651	1.5882	1.5165	1.1019
E	1.2605	1.4718	1.3833	1.187	1.2141	1.1565	1.2373	1.0808	1.1087	1.1479	1.0712	0.8126
F	1.3215	1.4456	1.5705	0.1834	0.2824	0.3464	0.6501	0.518	0.5382	0.3394	0.3884	0.2338
G	1.0736	1.2553	1.4201	1.5367	1.4921	1.5694	1.7029	1.5334	1.6666	1.5453	1.3553	1.1458
H	1.0271	1.0458	1.2937	1.1564	1.1761	1.164	1.0976	1.3432	1.1546	1.1462	1.1009	0.9883
Cell Index at: 36:57:35
	1	2	3	4	5	6	7	8	9	10	11	12
A	1.0811	1.0532	1.1671	1.1974	1.1324	1.2628	1.1245	1.2684	1.093	1.1624	1.0964	0.9621
B	1.3293	1.2077	1.3562	1.2957	1.2417	1.2613	1.3009	1.2499	1.2651	1.2926	1.1645	0.8658
C	1.3475	1.4165	1.484	1.2039	1.1843	1.2864	1.3377	1.2963	1.3322	1.2526	1.2047	0.8685
D	1.2561	1.4338	1.4179	1.7329	1.5559	1.5389	1.5704	1.4565	1.6836	1.6257	1.5586	1.1263
E	1.2885	1.5059	1.4168	1.2077	1.2421	1.18	1.2609	1.1069	1.1306	1.1727	1.0926	0.8299
F	1.3562	1.4731	1.5987	0.1849	0.2817	0.3469	0.6571	0.5244	0.5425	0.3368	0.3917	0.2342
G	1.1008	1.2844	1.4503	1.5701	1.5284	1.6068	1.7348	1.5725	1.7059	1.5822	1.3879	1.1656
H	1.0522	1.0684	1.3186	1.1782	1.1981	1.1864	1.1202	1.3729	1.1777	1.1652	1.1234	1.0115
Cell Index at: 37:12:36
	1	2	3	4	5	6	7	8	9	10	11	12
A	1.1048	1.0787	1.1941	1.2237	1.1584	1.289	1.1462	1.2915	1.112	1.1841	1.1107	0.9828
B	1.3617	1.2393	1.3813	1.3263	1.2629	1.2895	1.3288	1.2751	1.2965	1.3184	1.1892	0.8778
C	1.3741	1.4453	1.5123	1.2303	1.2153	1.3118	1.3615	1.3173	1.3639	1.286	1.2264	0.8849
D	1.291	1.462	1.4504	1.7716	1.5828	1.5767	1.6037	1.4858	1.714	1.6602	1.5911	1.139
E	1.3091	1.5302	1.4472	1.2325	1.2674	1.2009	1.2767	1.1274	1.1567	1.2039	1.1162	0.8479
F	1.3832	1.505	1.6299	0.18	0.282	0.3455	0.6628	0.5277	0.5418	0.3388	0.3928	0.234
G	1.1256	1.31	1.4774	1.6021	1.5622	1.6378	1.7716	1.6136	1.7427	1.6121	1.4215	1.1877
H	1.0711	1.0869	1.34	1.1978	1.2141	1.2064	1.14	1.4039	1.1971	1.1855	1.1419	1.0321
Cell Index at: 37:27:37
	1	2	3	4	5	6	7	8	9	10	11	12
A	1.1311	1.1027	1.2159	1.257	1.1819	1.3226	1.1704	1.322	1.1342	1.2109	1.1298	1.0027
B	1.3905	1.2685	1.4119	1.3576	1.2911	1.3176	1.3567	1.3096	1.3238	1.3499	1.2175	0.8933
C	1.4028	1.4805	1.5447	1.2574	1.2357	1.3324	1.3902	1.3434	1.3927	1.315	1.2553	0.9065
D	1.3226	1.504	1.4831	1.8158	1.6156	1.6033	1.6376	1.5139	1.7516	1.6897	1.6316	1.1571
E	1.3387	1.5703	1.4759	1.2608	1.2999	1.2288	1.3006	1.1491	1.1808	1.2248	1.1394	0.8653
F	1.4116	1.5409	1.6542	0.181	0.2807	0.343	0.6698	0.535	0.5493	0.3409	0.3966	0.2356
G	1.1521	1.3375	1.5127	1.6324	1.5927	1.6727	1.8067	1.6478	1.7844	1.6473	1.4481	1.2089
H	1.0964	1.1044	1.3599	1.2183	1.2353	1.224	1.1542	1.4336	1.2185	1.2041	1.1535	1.0519
Cell Index at: 37:42:38
	1	2	3	4	5	6	7	8	9	10	11	12
A	1.1611	1.122	1.2475	1.2799	1.205	1.3556	1.1914	1.3519	1.1596	1.2403	1.1495	1.0236
B	1.4154	1.2925	1.4432	1.3913	1.3224	1.3484	1.3862	1.3383	1.3558	1.3804	1.2447	0.9127
C	1.4336	1.5106	1.5816	1.2797	1.2586	1.3623	1.4157	1.3711	1.4188	1.3517	1.2804	0.9236
D	1.3513	1.5366	1.5141	1.8569	1.6543	1.6336	1.6746	1.5437	1.7867	1.7244	1.6666	1.1776
E	1.3723	1.6025	1.5128	1.282	1.3228	1.26	1.3248	1.1744	1.2011	1.2518	1.1653	0.8828
F	1.435	1.5727	1.6839	0.1791	0.2825	0.342	0.675	0.5391	0.5542	0.3437	0.3974	0.236
G	1.1839	1.371	1.5492	1.667	1.6264	1.7099	1.8373	1.6844	1.8229	1.6764	1.477	1.2323
H	1.1222	1.1228	1.378	1.2418	1.2552	1.2461	1.1742	1.4656	1.2351	1.225	1.1763	1.0762
Cell Index at: 37:57:37
	1	2	3	4	5	6	7	8	9	10	11	12
A	1.1838	1.15	1.2813	1.307	1.2328	1.3831	1.218	1.3856	1.1853	1.2618	1.1758	1.0497
B	1.445	1.32	1.4735	1.4311	1.3597	1.3825	1.4149	1.3697	1.3872	1.4106	1.2761	0.9338
C	1.4677	1.5409	1.6164	1.3079	1.2877	1.3906	1.4473	1.4058	1.4458	1.3811	1.2993	0.9397
D	1.3887	1.5704	1.551	1.894	1.6867	1.6718	1.7153	1.5763	1.8214	1.7579	1.7075	1.2005
E	1.3977	1.6433	1.5414	1.3068	1.3443	1.2918	1.3542	1.1985	1.2256	1.2772	1.1837	0.8978
F	1.4637	1.5948	1.7107	0.1781	0.2837	0.342	0.6798	0.5455	0.5605	0.3433	0.3972	0.2384
G	1.208	1.4033	1.584	1.6977	1.6484	1.7454	1.8741	1.7203	1.8656	1.7117	1.5075	1.2597
H	1.1451	1.1387	1.3972	1.2638	1.2764	1.2642	1.1989	1.4948	1.2616	1.2417	1.1947	1.0939
Cell Index at: 38:12:38
	1	2	3	4	5	6	7	8	9	10	11	12
A	1.2101	1.1705	1.3125	1.3304	1.259	1.4099	1.2455	1.4127	1.2103	1.2842	1.1977	1.0746
B	1.4787	1.3515	1.5052	1.4686	1.3959	1.4118	1.4507	1.3989	1.4199	1.4442	1.3048	0.949
C	1.5023	1.5792	1.6594	1.3333	1.3123	1.4191	1.4741	1.4374	1.4684	1.406	1.3319	0.9567
D	1.4155	1.5983	1.5808	1.9289	1.7243	1.6932	1.7538	1.6084	1.8473	1.8029	1.7505	1.2191
E	1.4253	1.6808	1.5772	1.3347	1.3645	1.3189	1.3836	1.2257	1.2515	1.3066	1.205	0.9134
F	1.4929	1.6331	1.7345	0.1744	0.2822	0.3401	0.6864	0.5487	0.5641	0.3477	0.4021	0.2416
G	1.2366	1.4331	1.6146	1.7343	1.6783	1.7805	1.9101	1.7583	1.9038	1.7488	1.538	1.2847
H	1.1711	1.1598	1.4121	1.2853	1.3011	1.2826	1.217	1.5141	1.2874	1.2608	1.2174	1.1137
Cell Index at: 38:27:39
	1	2	3	4	5	6	7	8	9	10	11	12
A	1.24	1.1975	1.3474	1.3599	1.2874	1.4421	1.2718	1.4472	1.2327	1.3095	1.2251	1.0909
B	1.5115	1.3786	1.5389	1.5012	1.4267	1.4443	1.4864	1.4209	1.4483	1.4764	1.328	0.9685
C	1.5402	1.6163	1.6912	1.3641	1.3361	1.4377	1.5104	1.467	1.4993	1.4344	1.3597	0.9687
D	1.448	1.6324	1.6128	1.9603	1.7648	1.7272	1.7914	1.6461	1.879	1.8409	1.7889	1.2398
E	1.4547	1.721	1.6102	1.3652	1.3837	1.3385	1.4118	1.2471	1.2772	1.332	1.2294	0.9279
F	1.5237	1.6794	1.7762	0.1738	0.2828	0.3399	0.6942	0.5537	0.5654	0.3483	0.4015	0.2409
G	1.2662	1.4646	1.6539	1.7765	1.7162	1.8249	1.946	1.7929	1.944	1.7878	1.5767	1.308
H	1.1948	1.1827	1.4349	1.3019	1.3244	1.3067	1.235	1.552	1.3099	1.2768	1.2327	1.1339
Cell Index at: 38:42:40
	1	2	3	4	5	6	7	8	9	10	11	12
A	1.2702	1.2231	1.3761	1.3892	1.3142	1.4757	1.3012	1.4778	1.2544	1.3394	1.2499	1.1132
B	1.5454	1.409	1.5683	1.5387	1.4671	1.4781	1.5114	1.4594	1.4811	1.5113	1.3613	0.9872
C	1.5756	1.6548	1.726	1.4005	1.3652	1.4718	1.5374	1.4914	1.5236	1.4668	1.3911	0.9893
D	1.4815	1.6739	1.6447	2.0078	1.8082	1.7624	1.8241	1.6785	1.9227	1.8885	1.8378	1.2627
E	1.4898	1.758	1.6425	1.3965	1.4082	1.3641	1.4333	1.2745	1.3083	1.3621	1.2551	0.9463
F	1.5653	1.7205	1.8062	0.1731	0.283	0.3426	0.6969	0.5628	0.5735	0.3485	0.4013	0.2402
G	1.2917	1.494	1.6879	1.8105	1.7493	1.8639	1.9772	1.842	1.9886	1.8218	1.6065	1.3361
H	1.2155	1.1999	1.4591	1.327	1.3471	1.3318	1.2588	1.5823	1.3339	1.2991	1.2525	1.1582
Cell Index at: 38:57:41
	1	2	3	4	5	6	7	8	9	10	11	12
A	1.3	1.2504	1.4041	1.4175	1.3364	1.5071	1.3294	1.5123	1.2798	1.3653	1.2706	1.1321
B	1.5737	1.4424	1.6032	1.5645	1.5098	1.5098	1.5498	1.4914	1.5094	1.5413	1.3905	1.001
C	1.6049	1.6891	1.7668	1.429	1.4003	1.5029	1.5685	1.5169	1.5489	1.5005	1.4185	1.0056
D	1.5068	1.7055	1.6788	2.0508	1.8482	1.8041	1.8613	1.7065	1.9614	1.9341	1.8876	1.2875
E	1.5185	1.7977	1.6734	1.4269	1.4381	1.3927	1.4548	1.2996	1.3329	1.3949	1.2829	0.9608
F	1.6018	1.7635	1.8436	0.1738	0.2822	0.343	0.704	0.5677	0.579	0.3485	0.4067	0.2429
G	1.3212	1.5288	1.7249	1.8372	1.7769	1.8958	2.0262	1.8814	2.0415	1.8631	1.6422	1.367
H	1.2438	1.2246	1.4795	1.3451	1.361	1.3496	1.2816	1.6066	1.3558	1.3194	1.2765	1.1797
Cell Index at: 39:12:41
	1	2	3	4	5	6	7	8	9	10	11	12
A	1.332	1.2801	1.4311	1.4507	1.3636	1.5447	1.3596	1.5315	1.3028	1.3963	1.2949	1.1548
B	1.6153	1.4699	1.6331	1.5926	1.5391	1.5447	1.5802	1.5164	1.5462	1.5841	1.4207	1.0184
C	1.6326	1.7285	1.8042	1.4587	1.4158	1.5392	1.6019	1.5486	1.5816	1.5345	1.4556	1.0222
D	1.5412	1.7293	1.7057	2.0952	1.8952	1.8431	1.8977	1.7466	1.9995	1.9679	1.9273	1.3107
E	1.5549	1.825	1.7145	1.4544	1.4667	1.4189	1.4815	1.3258	1.3593	1.4252	1.3074	0.9764
F	1.6435	1.7997	1.873	0.1749	0.2831	0.3439	0.7125	0.5725	0.5848	0.35	0.4084	0.2437
G	1.3515	1.5583	1.7541	1.8739	1.8156	1.9335	2.0662	1.9196	2.095	1.9124	1.6655	1.396
H	1.2726	1.2483	1.5056	1.3672	1.3866	1.3723	1.3121	1.6305	1.3751	1.3448	1.2989	1.201
Cell Index at: 39:27:40
	1	2	3	4	5	6	7	8	9	10	11	12
A	1.3679	1.3074	1.4607	1.4821	1.3959	1.5837	1.3887	1.5575	1.3284	1.4269	1.3176	1.1795
B	1.6449	1.4963	1.6723	1.6291	1.5669	1.5719	1.6104	1.5472	1.5703	1.6174	1.4433	1.04
C	1.6641	1.7655	1.8323	1.477	1.439	1.5749	1.6307	1.5808	1.6128	1.5624	1.4862	1.0405
D	1.5776	1.7609	1.7412	2.1299	1.9355	1.8802	1.9345	1.7825	2.0303	2.0157	1.9702	1.3343
E	1.594	1.8654	1.7522	1.4844	1.5046	1.4484	1.5098	1.3548	1.3909	1.4537	1.3368	1.0013
F	1.6732	1.8389	1.9041	0.1744	0.2821	0.3434	0.716	0.5796	0.5902	0.3519	0.4132	0.2452
G	1.3726	1.5919	1.7978	1.9091	1.8606	1.9744	2.1054	1.9613	2.1408	1.9597	1.6983	1.4287
H	1.2988	1.2764	1.5314	1.3873	1.4084	1.3917	1.3339	1.6625	1.4019	1.3629	1.3174	1.2215
Cell Index at: 39:42:41
	1	2	3	4	5	6	7	8	9	10	11	12
A	1.4087	1.3291	1.4902	1.5093	1.4248	1.6181	1.407	1.5895	1.3561	1.4507	1.346	1.2004
B	1.6808	1.5315	1.7162	1.6646	1.6032	1.6062	1.6425	1.5825	1.604	1.6567	1.4748	1.06
C	1.702	1.8034	1.8681	1.5011	1.4686	1.6048	1.6683	1.605	1.6485	1.6007	1.5166	1.0585
D	1.6201	1.8042	1.7748	2.1794	1.979	1.9237	1.9811	1.8138	2.0742	2.0558	2.016	1.3516
E	1.628	1.9	1.7837	1.5112	1.5306	1.4764	1.5452	1.3805	1.4181	1.481	1.3633	1.0146
F	1.6966	1.8772	1.9458	0.1717	0.2833	0.3464	0.7233	0.5842	0.595	0.3549	0.4138	0.2455
G	1.4015	1.6217	1.8351	1.9485	1.8939	2.0108	2.1492	2.0049	2.1867	2.0003	1.7365	1.4555
H	1.3319	1.2997	1.5553	1.4065	1.4332	1.4136	1.356	1.6977	1.4286	1.3828	1.3407	1.2444
Cell Index at: 39:57:40
	1	2	3	4	5	6	7	8	9	10	11	12
A	1.44	1.3588	1.5231	1.5402	1.4504	1.653	1.4301	1.6193	1.383	1.4803	1.3685	1.2212
B	1.7191	1.5656	1.7524	1.702	1.6361	1.6399	1.6699	1.6201	1.6385	1.6918	1.5035	1.0769
C	1.7411	1.843	1.9084	1.5269	1.4984	1.6371	1.7058	1.6386	1.6774	1.6265	1.5424	1.0815
D	1.6569	1.8442	1.8126	2.2255	2.0233	1.9705	2.0254	1.8542	2.1264	2.1037	2.0593	1.3721
E	1.6647	1.9463	1.8222	1.5377	1.5647	1.5094	1.5845	1.4044	1.4497	1.5127	1.3886	1.027
F	1.7296	1.9095	1.991	0.1707	0.2838	0.344	0.7339	0.5886	0.6005	0.3538	0.4174	0.2469
G	1.4334	1.6559	1.8769	1.9945	1.9365	2.0559	2.1926	2.0474	2.2209	2.0425	1.772	1.4867
H	1.3627	1.32	1.591	1.4279	1.4517	1.4335	1.3772	1.7297	1.4575	1.4008	1.3659	1.2736
Cell Index at: 40:12:41
	1	2	3	4	5	6	7	8	9	10	11	12
A	1.471	1.3877	1.5552	1.5666	1.4758	1.6862	1.46	1.655	1.413	1.5118	1.391	1.2418
B	1.7514	1.6031	1.7864	1.7364	1.6709	1.6803	1.7027	1.6634	1.6818	1.7324	1.5352	1.0954
C	1.7806	1.8847	1.9462	1.5595	1.5243	1.6768	1.7375	1.6748	1.7073	1.6524	1.5827	1.0987
D	1.69	1.884	1.8448	2.2685	2.0627	2.014	2.0737	1.8972	2.1718	2.1502	2.1045	1.3945
E	1.7011	1.9928	1.8566	1.5621	1.5932	1.5393	1.6096	1.4312	1.4823	1.5437	1.4207	1.0461
F	1.7708	1.9522	2.028	0.1688	0.2841	0.3473	0.7399	0.5932	0.6075	0.3585	0.4204	0.2517
G	1.4685	1.6976	1.91	2.033	1.9767	2.0974	2.2305	2.0891	2.2611	2.09	1.8187	1.5188
H	1.3903	1.3449	1.6227	1.4516	1.468	1.4594	1.3969	1.7684	1.4775	1.4229	1.3893	1.2978
Cell Index at: 40:27:41
	1	2	3	4	5	6	7	8	9	10	11	12
A	1.5036	1.4085	1.5865	1.5965	1.5048	1.7182	1.4847	1.6904	1.4399	1.5277	1.4222	1.2664
B	1.7881	1.6332	1.8232	1.7687	1.706	1.7195	1.7504	1.7033	1.7155	1.7719	1.5662	1.1156
C	1.8076	1.9051	1.9939	1.5962	1.5578	1.7136	1.7775	1.7223	1.7434	1.6917	1.6187	1.1212
D	1.7265	1.9228	1.8823	2.3234	2.1045	2.0415	2.1121	1.9388	2.2153	2.2047	2.1504	1.4227
E	1.739	2.0357	1.8985	1.5889	1.6206	1.5654	1.6462	1.4604	1.5178	1.5826	1.4464	1.0636
F	1.8033	1.9991	2.0628	0.1695	0.2857	0.344	0.7483	0.5989	0.6117	0.3571	0.4257	0.2531
G	1.5013	1.7271	1.9497	2.0726	2.0202	2.1398	2.2793	2.1322	2.3134	2.1389	1.8579	1.5455
H	1.4213	1.3746	1.6526	1.4787	1.4909	1.4812	1.427	1.801	1.5076	1.441	1.4191	1.3202
Cell Index at: 40:42:41
	1	2	3	4	5	6	7	8	9	10	11	12
A	1.5348	1.439	1.6201	1.6137	1.5308	1.7509	1.5094	1.7211	1.4703	1.5524	1.4499	1.2887
B	1.8184	1.6683	1.8582	1.802	1.7469	1.7552	1.7913	1.7419	1.761	1.8134	1.5974	1.1333
C	1.854	1.9418	2.0333	1.6281	1.5872	1.7459	1.8134	1.7687	1.7793	1.7199	1.6553	1.1415
D	1.7638	1.9661	1.9264	2.3751	2.149	2.0855	2.1569	1.9798	2.257	2.2546	2.1907	1.4484
E	1.7734	2.0768	1.9386	1.622	1.6541	1.6039	1.6793	1.4964	1.5507	1.6195	1.4799	1.085
F	1.8383	2.0416	2.1028	0.1641	0.2835	0.3445	0.7535	0.6055	0.6145	0.3584	0.4286	0.2555
G	1.5316	1.7591	1.9891	2.1096	2.0602	2.186	2.322	2.1745	2.362	2.1828	1.8959	1.5792
H	1.4501	1.4003	1.684	1.5086	1.5168	1.4961	1.4474	1.8333	1.5203	1.4608	1.4435	1.3455
Cell Index at: 40:57:42
	1	2	3	4	5	6	7	8	9	10	11	12
A	1.5519	1.4735	1.6552	1.6459	1.5589	1.7853	1.5392	1.7484	1.5033	1.5747	1.4785	1.3131
B	1.8534	1.7036	1.8974	1.8438	1.7821	1.794	1.8303	1.7862	1.8031	1.8571	1.6338	1.1565
C	1.894	1.9845	2.0726	1.6646	1.6147	1.7884	1.8487	1.8066	1.8091	1.7633	1.6907	1.1644
D	1.799	1.9951	1.9688	2.4306	2.2	2.1279	2.2047	2.0276	2.2989	2.2998	2.2308	1.4792
E	1.8124	2.1166	1.9754	1.6489	1.6901	1.6292	1.7376	1.5324	1.5805	1.6518	1.5013	1.0967
F	1.8714	2.087	2.1498	0.1667	0.2834	0.3439	0.758	0.61	0.6208	0.3599	0.431	0.2565
G	1.5647	1.8029	2.0315	2.1607	2.1033	2.2263	2.3726	2.223	2.4117	2.237	1.9302	1.6093
H	1.4856	1.4299	1.7134	1.5324	1.5408	1.5176	1.4734	1.8707	1.5447	1.4843	1.4693	1.3716
Cell Index at: 41:12:42
	1	2	3	4	5	6	7	8	9	10	11	12
A	1.589	1.4967	1.6903	1.677	1.59	1.8289	1.5774	1.7808	1.5282	1.5992	1.51	1.3375
B	1.8927	1.7474	1.9431	1.8824	1.8173	1.8306	1.863	1.8386	1.8367	1.8884	1.6709	1.1765
C	1.936	2.0226	2.1152	1.6968	1.6568	1.8257	1.8845	1.8399	1.852	1.8025	1.7322	1.1822
D	1.8343	2.0373	1.9947	2.4874	2.2474	2.164	2.2476	2.0719	2.3506	2.348	2.2755	1.5041
E	1.8557	2.1562	2.0119	1.6841	1.7126	1.6688	1.7444	1.5684	1.6204	1.6861	1.5269	1.1217
F	1.9108	2.117	2.194	0.1663	0.286	0.3458	0.7676	0.6166	0.6286	0.3578	0.4337	0.2606
G	1.5997	1.8471	2.0669	2.1969	2.1505	2.2638	2.412	2.2782	2.4568	2.2799	1.9669	1.6374
H	1.5145	1.4511	1.7438	1.5586	1.5665	1.5406	1.5023	1.8978	1.5746	1.5088	1.4982	1.3972
Cell Index at: 41:27:43
	1	2	3	4	5	6	7	8	9	10	11	12
A	1.6284	1.5312	1.7264	1.7133	1.6186	1.8591	1.6058	1.8161	1.552	1.6308	1.5338	1.3674
B	1.9281	1.7865	1.9932	1.9152	1.8576	1.8668	1.9068	1.8784	1.8778	1.9233	1.7072	1.1933
C	1.9707	2.073	2.1608	1.739	1.6853	1.8676	1.9318	1.8741	1.8952	1.8265	1.7652	1.205
D	1.871	2.0817	2.0288	2.5366	2.2884	2.2089	2.2904	2.1161	2.3998	2.3958	2.3272	1.5345
E	1.8848	2.1944	2.0564	1.7125	1.7447	1.7052	1.7896	1.5949	1.6575	1.7302	1.5609	1.1365
F	1.9576	2.1631	2.2427	0.1647	0.2858	0.3467	0.7794	0.6216	0.6332	0.359	0.4383	0.2617
G	1.6345	1.89	2.1116	2.2232	2.1962	2.3045	2.4574	2.33	2.5147	2.33	2.0162	1.6686
H	1.5455	1.4788	1.7768	1.5864	1.5956	1.5645	1.5268	1.9377	1.6035	1.5302	1.5287	1.4253
Cell Index at: 41:42:41
	1	2	3	4	5	6	7	8	9	10	11	12
A	1.6654	1.5654	1.7681	1.7425	1.6477	1.8937	1.6373	1.8462	1.5808	1.658	1.5542	1.3979
B	1.9702	1.8276	2.0299	1.9538	1.8991	1.9096	1.9562	1.9254	1.9222	1.9688	1.7428	1.2152
C	2.006	2.1229	2.2002	1.7809	1.7255	1.9112	1.9766	1.9147	1.9313	1.8651	1.8053	1.2319
D	1.9182	2.1233	2.0657	2.594	2.3466	2.2586	2.3351	2.1665	2.4415	2.4618	2.381	1.5546
E	1.9194	2.2396	2.1028	1.7512	1.7812	1.744	1.8281	1.62	1.6881	1.771	1.5832	1.1619
F	2.0043	2.2082	2.2968	0.1623	0.2849	0.3477	0.7911	0.6269	0.6383	0.3609	0.4421	0.2626
G	1.6689	1.932	2.1569	2.2656	2.2397	2.3455	2.4987	2.3883	2.5721	2.3851	2.0564	1.6922
H	1.5784	1.5073	1.8135	1.6193	1.6218	1.5878	1.5549	1.9774	1.631	1.5589	1.551	1.4544
Cell Index at: 41:57:41
	1	2	3	4	5	6	7	8	9	10	11	12
A	1.6911	1.5949	1.8005	1.776	1.6784	1.9285	1.6632	1.8816	1.6122	1.6836	1.5754	1.427
B	2.013	1.8694	2.0701	1.9939	1.9407	1.954	1.9954	1.973	1.9623	2.0149	1.7815	1.241
C	2.0484	2.1726	2.2444	1.8105	1.7661	1.9512	2.0175	1.9636	1.974	1.9026	1.8421	1.2545
D	1.9536	2.1468	2.104	2.6392	2.398	2.3011	2.3772	2.2145	2.4965	2.506	2.4341	1.5822
E	1.9564	2.2865	2.1436	1.7957	1.814	1.7792	1.8705	1.6484	1.7186	1.8116	1.6123	1.1826
F	2.0534	2.256	2.3443	0.1631	0.2862	0.3481	0.7962	0.6303	0.6455	0.364	0.4468	0.2637
G	1.7069	1.9801	2.2	2.3164	2.2944	2.391	2.5429	2.4338	2.628	2.444	2.0961	1.7256
H	1.6072	1.5327	1.8366	1.646	1.6446	1.6132	1.5855	2.0083	1.6571	1.5803	1.5763	1.4796
Cell Index at: 42:12:40
	1	2	3	4	5	6	7	8	9	10	11	12
A	1.7251	1.6204	1.8397	1.812	1.7065	1.96	1.6982	1.9148	1.6423	1.7105	1.6067	1.446
B	2.0511	1.9108	2.1061	2.03	1.9781	1.994	2.0393	2.0192	2.0052	2.0572	1.8184	1.2623
C	2.0908	2.2181	2.2831	1.8595	1.8184	1.9881	2.0488	2.0118	2.0146	1.943	1.8761	1.276
D	1.9947	2.1893	2.1383	2.7028	2.4568	2.3507	2.4292	2.2603	2.5485	2.5622	2.4794	1.6077
E	1.9956	2.339	2.1905	1.8366	1.8451	1.8197	1.9108	1.674	1.7534	1.8501	1.6421	1.2014
F	2.0895	2.3087	2.3771	0.1632	0.2833	0.3485	0.8072	0.639	0.6529	0.3646	0.4479	0.2677
G	1.7527	2.0143	2.2403	2.3604	2.3475	2.4384	2.5835	2.4869	2.6803	2.4953	2.1301	1.7594
H	1.6381	1.5626	1.8675	1.6696	1.6715	1.6428	1.6166	2.0438	1.6859	1.6036	1.6017	1.5118
Cell Index at: 42:27:39
	1	2	3	4	5	6	7	8	9	10	11	12
A	1.7641	1.6348	1.873	1.8475	1.7376	1.9896	1.7236	1.9459	1.6663	1.7348	1.6372	1.4731
B	2.0951	1.9561	2.1452	2.0828	2.0176	2.0412	2.0791	2.07	2.0505	2.099	1.8531	1.2821
C	2.134	2.2709	2.3279	1.9013	1.8489	2.0321	2.0919	2.0517	2.0489	1.9915	1.922	1.2969
D	2.0362	2.2314	2.1691	2.7691	2.5074	2.4049	2.4751	2.3083	2.5961	2.6273	2.538	1.6399
E	2.0397	2.3823	2.2379	1.8729	1.8816	1.851	1.9497	1.7061	1.7915	1.8998	1.6749	1.2227
F	2.1342	2.3519	2.4322	0.1613	0.2829	0.3515	0.8168	0.6441	0.6551	0.3675	0.4522	0.2684
G	1.7853	2.0547	2.2856	2.4053	2.3942	2.4845	2.6274	2.5335	2.7476	2.5532	2.1657	1.7883
H	1.6703	1.587	1.9027	1.7022	1.7027	1.667	1.6431	2.083	1.7094	1.6301	1.626	1.536
Cell Index at: 42:42:39
	1	2	3	4	5	6	7	8	9	10	11	12
A	1.8013	1.6603	1.9132	1.8735	1.7724	2.025	1.7575	1.9841	1.6976	1.7632	1.6669	1.4992
B	2.1329	1.988	2.1937	2.1347	2.0538	2.0862	2.1318	2.11	2.0955	2.1445	1.9	1.3011
C	2.1775	2.3149	2.3773	1.9471	1.8893	2.0775	2.1393	2.0942	2.0908	2.0397	1.9622	1.3255
D	2.0817	2.2762	2.2026	2.8279	2.5581	2.4578	2.5239	2.3613	2.648	2.6836	2.599	1.6639
E	2.079	2.4359	2.281	1.9097	1.9222	1.8796	1.9839	1.734	1.8327	1.9441	1.7098	1.2435
F	2.179	2.3988	2.4715	0.1631	0.284	0.353	0.8262	0.6495	0.6577	0.3668	0.4542	0.2693
G	1.8235	2.1032	2.324	2.4573	2.4382	2.5306	2.6596	2.588	2.81	2.6084	2.2066	1.8164
H	1.7137	1.6193	1.9318	1.7297	1.7245	1.691	1.6653	2.1191	1.7392	1.6516	1.656	1.5621
Cell Index at: 42:57:38
	1	2	3	4	5	6	7	8	9	10	11	12
A	1.8436	1.694	1.9491	1.8992	1.8081	2.0715	1.7879	2.0271	1.7243	1.7923	1.7028	1.5241
B	2.1689	2.0267	2.2401	2.1909	2.1089	2.1285	2.1813	2.1497	2.138	2.1888	1.9326	1.3232
C	2.2262	2.3579	2.4272	1.9813	1.9316	2.1339	2.1834	2.139	2.1267	2.088	2.0017	1.352
D	2.123	2.3083	2.2518	2.8726	2.6158	2.5045	2.5854	2.3955	2.7151	2.7365	2.6604	1.69
E	2.121	2.4896	2.3287	1.9508	1.9605	1.9173	2.0134	1.7671	1.8746	1.996	1.7415	1.2631
F	2.2186	2.4509	2.53	0.1614	0.2829	0.3533	0.8336	0.6577	0.6648	0.3674	0.4605	0.2702
G	1.8568	2.1546	2.3706	2.4969	2.4778	2.5815	2.7063	2.6489	2.8741	2.6651	2.2531	1.8478
H	1.7527	1.648	1.962	1.7578	1.7515	1.7119	1.6974	2.159	1.7604	1.6757	1.6816	1.591
Cell Index at: 43:12:39
	1	2	3	4	5	6	7	8	9	10	11	12
A	1.8805	1.7376	1.9835	1.9289	1.8454	2.1091	1.8222	2.0652	1.7563	1.8252	1.7364	1.5491
B	2.205	2.0666	2.2899	2.2465	2.158	2.1715	2.2215	2.1982	2.1943	2.2509	1.9833	1.346
C	2.2698	2.4021	2.4736	2.0212	1.978	2.1876	2.2384	2.179	2.1676	2.137	2.0525	1.3773
D	2.1655	2.3557	2.2993	2.9377	2.6675	2.5472	2.6421	2.4492	2.7687	2.7847	2.7203	1.7204
E	2.1748	2.5457	2.3728	1.9881	1.9979	1.9509	2.0557	1.8052	1.9242	2.0338	1.7741	1.2818
F	2.2585	2.4947	2.5765	0.1616	0.283	0.358	0.8443	0.666	0.6709	0.3687	0.462	0.2765
G	1.8942	2.203	2.4118	2.5388	2.521	2.6204	2.7565	2.7012	2.9323	2.706	2.2993	1.881
H	1.7928	1.6754	1.995	1.7798	1.7801	1.7412	1.7265	2.1967	1.7933	1.6978	1.7107	1.6149
Cell Index at: 43:27:37
	1	2	3	4	5	6	7	8	9	10	11	12
A	1.9265	1.7707	2.0176	1.9632	1.8791	2.1574	1.8504	2.1077	1.7821	1.8609	1.7691	1.5757
B	2.2444	2.1062	2.3379	2.294	2.2139	2.2169	2.2696	2.2482	2.2338	2.2962	2.0253	1.3686
C	2.3132	2.459	2.5196	2.0567	2.0224	2.2367	2.2865	2.2313	2.2093	2.1845	2.0905	1.3966
D	2.2075	2.4057	2.3509	3.0035	2.7324	2.5988	2.6997	2.4976	2.8228	2.8303	2.7877	1.7516
E	2.2234	2.6019	2.418	2.0253	2.0421	1.9929	2.1082	1.8451	1.9583	2.0782	1.8016	1.307
F	2.2986	2.5386	2.6306	0.1617	0.2845	0.3607	0.8535	0.6744	0.6764	0.3687	0.4671	0.2786
G	1.9293	2.257	2.4544	2.5773	2.5829	2.6779	2.8076	2.7617	3.0038	2.7576	2.3491	1.9172
H	1.8234	1.7091	2.0275	1.8132	1.8024	1.7702	1.7561	2.2343	1.8208	1.7243	1.7426	1.6422
Cell Index at: 43:42:37
	1	2	3	4	5	6	7	8	9	10	11	12
A	1.9612	1.8092	2.0564	2	1.921	2.2007	1.8677	2.1462	1.8145	1.8971	1.8005	1.6063
B	2.2861	2.1541	2.3822	2.3441	2.2575	2.2614	2.3361	2.2985	2.2809	2.3447	2.0691	1.4012
C	2.3597	2.5171	2.5739	2.1075	2.0734	2.3005	2.3461	2.2871	2.2481	2.2251	2.137	1.4317
D	2.2565	2.4528	2.3975	3.0637	2.7915	2.6457	2.7459	2.5454	2.8656	2.8877	2.8439	1.7796
E	2.2738	2.6493	2.4709	2.0631	2.082	2.0336	2.1465	1.8857	1.9946	2.1265	1.8325	1.3249
F	2.3439	2.5896	2.6795	0.1621	0.2876	0.3617	0.8619	0.6798	0.6807	0.3707	0.4695	0.2823
G	1.9715	2.3011	2.4938	2.6245	2.6324	2.7264	2.8666	2.8173	3.0544	2.8159	2.3991	1.9499
H	1.8643	1.7344	2.0576	1.8437	1.8295	1.7987	1.792	2.2858	1.8538	1.7555	1.7708	1.67
Cell Index at: 43:57:35
	1	2	3	4	5	6	7	8	9	10	11	12
A	1.9975	1.8445	2.091	2.0345	1.9565	2.2424	1.8978	2.1957	1.8414	1.9358	1.8313	1.6342
B	2.3357	2.1934	2.4234	2.3896	2.3132	2.306	2.3748	2.3465	2.3437	2.3853	2.1117	1.4197
C	2.4078	2.5616	2.6266	2.1601	2.0967	2.3453	2.3818	2.3406	2.3024	2.2713	2.1863	1.4552
D	2.3038	2.4975	2.4461	3.126	2.8454	2.7012	2.806	2.6002	2.9149	2.9605	2.8991	1.8158
E	2.3276	2.7037	2.5332	2.1047	2.1283	2.0893	2.1972	1.9206	2.0318	2.1839	1.8806	1.3429
F	2.3903	2.6472	2.7256	0.1603	0.2877	0.3656	0.8745	0.689	0.6862	0.3746	0.4744	0.287
G	2.0218	2.3322	2.5464	2.6645	2.6911	2.7872	2.9148	2.8659	3.1066	2.8803	2.4375	1.983
H	1.8986	1.7606	2.0822	1.8709	1.8631	1.8196	1.8257	2.328	1.884	1.7818	1.8025	1.692
Cell Index at: 44:12:34
	1	2	3	4	5	6	7	8	9	10	11	12
A	2.0356	1.8883	2.1378	2.0666	1.9941	2.2772	1.93	2.2374	1.8782	1.9689	1.8684	1.6602
B	2.3788	2.238	2.4655	2.4388	2.3703	2.3597	2.4245	2.3955	2.4009	2.4351	2.1474	1.4432
C	2.4685	2.6206	2.684	2.2184	2.1478	2.3967	2.4276	2.4006	2.3258	2.3268	2.2253	1.483
D	2.3525	2.554	2.4804	3.1829	2.8808	2.7587	2.8685	2.6534	2.9707	3.0405	2.9464	1.846
E	2.3787	2.7576	2.5772	2.152	2.1659	2.1284	2.2436	1.9565	2.0732	2.2361	1.9229	1.3726
F	2.4467	2.7136	2.7892	0.1584	0.2908	0.3659	0.8857	0.6962	0.6915	0.3764	0.4789	0.2852
G	2.0616	2.3819	2.5973	2.7112	2.7421	2.8438	2.9684	2.9287	3.1621	2.9391	2.4786	2.012
H	1.9349	1.798	2.1103	1.894	1.8908	1.8524	1.8499	2.3657	1.91	1.8051	1.8331	1.725
Cell Index at: 44:27:34
	1	2	3	4	5	6	7	8	9	10	11	12
A	2.0835	1.9245	2.1819	2.1075	2.0322	2.3201	1.9728	2.2837	1.9063	2.0022	1.9005	1.6916
B	2.4296	2.278	2.5082	2.4856	2.4387	2.418	2.4813	2.4425	2.4532	2.489	2.1918	1.4675
C	2.5156	2.6853	2.7397	2.2618	2.1966	2.4462	2.4687	2.442	2.3713	2.3822	2.2683	1.5091
D	2.4102	2.6012	2.5265	3.2595	2.9526	2.8117	2.9356	2.6975	3.0258	3.1084	3.0014	1.8758
E	2.4279	2.8178	2.628	2.1946	2.2239	2.184	2.3002	1.9936	2.1262	2.2814	1.9629	1.3971
F	2.4991	2.7686	2.8374	0.1601	0.2905	0.3638	0.895	0.7069	0.7	0.3775	0.4831	0.291
G	2.1041	2.4288	2.6459	2.7525	2.7928	2.8991	3.0153	2.9834	3.2386	2.9952	2.5219	2.0497
H	1.9789	1.8281	2.1521	1.9277	1.9241	1.8832	1.8783	2.4056	1.9457	1.8344	1.8607	1.7538
Cell Index at: 44:42:34
	1	2	3	4	5	6	7	8	9	10	11	12
A	2.1269	1.9646	2.2366	2.1419	2.0656	2.3653	2.0012	2.3234	1.938	2.0328	1.9227	1.7272
B	2.4776	2.3248	2.5699	2.5407	2.4869	2.4774	2.5357	2.4951	2.5099	2.548	2.2383	1.4945
C	2.5695	2.7316	2.8029	2.3097	2.2439	2.4945	2.5234	2.4989	2.421	2.4301	2.3203	1.5373
D	2.4614	2.6555	2.5657	3.3305	3.0114	2.8732	2.9969	2.7449	3.0889	3.1715	3.0596	1.9067
E	2.4764	2.8721	2.6826	2.2338	2.2626	2.2266	2.3424	2.03	2.1737	2.324	1.9994	1.4238
F	2.5534	2.8277	2.8913	0.1587	0.2919	0.3657	0.912	0.7136	0.7085	0.3779	0.4868	0.2949
G	2.1478	2.4851	2.686	2.8089	2.838	2.9512	3.0761	3.036	3.3178	3.0521	2.5641	2.0942
H	2.0245	1.8666	2.1869	1.9607	1.9553	1.9085	1.9084	2.4488	1.9832	1.8597	1.8972	1.7867
Cell Index at: 44:57:35
	1	2	3	4	5	6	7	8	9	10	11	12
A	2.1674	2.0064	2.2822	2.1824	2.1032	2.4107	2.0359	2.3628	1.9666	2.0685	1.9496	1.7537
B	2.5267	2.3777	2.6302	2.6062	2.5335	2.5402	2.5937	2.5535	2.5504	2.6013	2.2799	1.5245
C	2.6197	2.785	2.8521	2.3654	2.2997	2.5486	2.5791	2.5474	2.4822	2.5041	2.3735	1.5656
D	2.5097	2.7011	2.621	3.3958	3.0705	2.9329	3.0519	2.8074	3.1426	3.2368	3.1214	1.9354
E	2.5307	2.9356	2.7204	2.2847	2.3136	2.2708	2.4026	2.0696	2.2211	2.3771	2.0404	1.4517
F	2.6093	2.8824	2.9357	0.1582	0.2931	0.3662	0.928	0.723	0.7098	0.3811	0.4914	0.2988
G	2.191	2.5196	2.7355	2.8606	2.8951	3.0146	3.1315	3.0861	3.3829	3.1142	2.6141	2.1344
H	2.0657	1.9051	2.2168	1.9968	1.981	1.9433	1.9426	2.4899	2.0068	1.8884	1.9386	1.8184
Cell Index at: 45:12:35
	1	2	3	4	5	6	7	8	9	10	11	12
A	2.2202	2.0398	2.3252	2.2209	2.1427	2.4512	2.0765	2.4162	2.0043	2.1073	1.975	1.7858
B	2.5891	2.4295	2.6867	2.6714	2.5851	2.5895	2.648	2.6194	2.5959	2.6591	2.3309	1.5529
C	2.6678	2.8379	2.9117	2.4048	2.3585	2.6021	2.6298	2.5942	2.5273	2.5583	2.4214	1.5932
D	2.5588	2.7608	2.6686	3.4581	3.1281	2.9912	3.1062	2.8774	3.19	3.3076	3.1864	1.9706
E	2.5919	3.0037	2.7797	2.3304	2.374	2.3069	2.4552	2.1079	2.2738	2.4273	2.0846	1.4767
F	2.6598	2.9475	2.9957	0.1559	0.2948	0.3681	0.9391	0.7301	0.7207	0.3863	0.4955	0.3002
G	2.2263	2.5645	2.7915	2.9039	2.9583	3.0703	3.1876	3.1308	3.4487	3.1654	2.6658	2.1759
H	2.1115	1.9408	2.2527	2.0255	2.0151	1.9705	1.9868	2.5291	2.0381	1.9219	1.9722	1.852
Cell Index at: 45:27:35
	1	2	3	4	5	6	7	8	9	10	11	12
A	2.2669	2.075	2.3714	2.2504	2.18	2.4924	2.1229	2.4629	2.0437	2.1525	2.0069	1.8137
B	2.6343	2.4774	2.7432	2.7347	2.6563	2.641	2.6943	2.687	2.6594	2.7251	2.3785	1.579
C	2.7191	2.9087	2.9802	2.4629	2.4021	2.6649	2.6795	2.6321	2.5738	2.6161	2.46	1.6207
D	2.6182	2.8109	2.7249	3.5313	3.1919	3.0473	3.1639	2.9359	3.2615	3.3814	3.247	2.0036
E	2.6431	3.0514	2.8249	2.3731	2.4171	2.3624	2.5094	2.153	2.3151	2.4889	2.1369	1.5041
F	2.7084	3.0159	3.0477	0.1555	0.2968	0.3686	0.9534	0.7365	0.7253	0.3865	0.5032	0.3026
G	2.2688	2.6264	2.8398	2.9486	3.0136	3.1332	3.2425	3.2024	3.5271	3.2226	2.7129	2.2109
H	2.1552	1.9819	2.283	2.0558	2.0375	2.0035	2.0191	2.5748	2.0672	1.9508	2.0123	1.8797
Cell Index at: 45:42:33
	1	2	3	4	5	6	7	8	9	10	11	12
A	2.3074	2.1133	2.416	2.2875	2.2172	2.5385	2.1514	2.5123	2.079	2.1907	2.0363	1.8471
B	2.687	2.5124	2.7966	2.8056	2.7173	2.6886	2.7564	2.7283	2.7198	2.7838	2.4344	1.6073
C	2.7698	2.9755	3.0312	2.5086	2.4424	2.7145	2.7372	2.677	2.6372	2.673	2.5112	1.6559
D	2.6726	2.8672	2.7732	3.5976	3.2669	3.1077	3.2383	2.9947	3.3306	3.4422	3.3012	2.0395
E	2.6963	3.1043	2.8939	2.4084	2.4697	2.4078	2.554	2.1925	2.3687	2.5425	2.1898	1.5328
F	2.7698	3.0755	3.1093	0.1582	0.2945	0.3702	0.9632	0.746	0.7341	0.3861	0.5084	0.3031
G	2.3173	2.6915	2.8846	2.9935	3.0707	3.1848	3.302	3.26	3.6033	3.2919	2.7631	2.2499
H	2.2007	2.0176	2.327	2.091	2.0596	2.0355	2.0501	2.6214	2.0949	1.9816	2.0447	1.9108
Cell Index at: 45:57:33
	1	2	3	4	5	6	7	8	9	10	11	12
A	2.3554	2.1593	2.4579	2.3282	2.2618	2.5799	2.1904	2.5521	2.1153	2.225	2.0649	1.8744
B	2.7325	2.5569	2.8492	2.872	2.7758	2.7539	2.8028	2.7857	2.785	2.8468	2.4861	1.6274
C	2.8232	3.0478	3.093	2.5542	2.5067	2.7609	2.7872	2.7335	2.6901	2.7261	2.5632	1.6836
D	2.7247	2.9228	2.8293	3.6648	3.3341	3.1579	3.3005	3.0554	3.3806	3.5137	3.3693	2.0748
E	2.7468	3.1554	2.9525	2.4582	2.5229	2.4523	2.614	2.24	2.4139	2.5954	2.2295	1.5624
F	2.8252	3.126	3.1734	0.1547	0.2933	0.3714	0.9724	0.7537	0.7365	0.3831	0.5107	0.307
G	2.3723	2.7459	2.9308	3.0414	3.1485	3.2454	3.3472	3.3297	3.6706	3.354	2.814	2.2925
H	2.2427	2.058	2.3706	2.1262	2.0899	2.0696	2.0808	2.6655	2.136	2.0128	2.0835	1.9429
Cell Index at: 46:12:32
	1	2	3	4	5	6	7	8	9	10	11	12
A	2.4014	2.1941	2.5043	2.3645	2.3025	2.6187	2.2267	2.5925	2.1467	2.2644	2.1017	1.9116
B	2.7793	2.593	2.922	2.931	2.8312	2.8265	2.8582	2.8486	2.8486	2.9001	2.5388	1.6564
C	2.8814	3.1086	3.1405	2.6074	2.5631	2.8293	2.8529	2.7893	2.7443	2.7851	2.5996	1.7128
D	2.777	2.9907	2.8916	3.7395	3.3996	3.2211	3.3715	3.1148	3.4303	3.5757	3.4389	2.1097
E	2.8014	3.2123	3.016	2.5069	2.5824	2.4936	2.6719	2.2794	2.4608	2.6572	2.2735	1.5904
F	2.8786	3.1829	3.2291	0.1569	0.2939	0.3749	0.9871	0.7608	0.7443	0.3839	0.5144	0.3097
G	2.4117	2.7983	2.9779	3.0863	3.2088	3.2949	3.4096	3.4031	3.7374	3.4081	2.8635	2.3366
H	2.285	2.0952	2.4076	2.1576	2.1211	2.1013	2.1144	2.7206	2.1782	2.0451	2.129	1.9802
Cell Index at: 46:27:31
	1	2	3	4	5	6	7	8	9	10	11	12
A	2.444	2.2291	2.5495	2.4031	2.3478	2.6668	2.2703	2.6386	2.1843	2.3081	2.1348	1.9407
B	2.8253	2.6402	2.9817	2.9931	2.882	2.8899	2.9134	2.9135	2.9208	2.9594	2.5771	1.6838
C	2.937	3.1728	3.1978	2.6537	2.6266	2.8938	2.9223	2.8476	2.7937	2.8504	2.6493	1.7466
D	2.8302	3.0414	2.9409	3.8018	3.4659	3.2827	3.4268	3.1592	3.5066	3.6475	3.4974	2.1426
E	2.8478	3.2666	3.0874	2.5537	2.6184	2.5473	2.7169	2.3168	2.5114	2.7155	2.3114	1.6193
F	2.9284	3.2376	3.2869	0.1563	0.2963	0.3739	0.9967	0.77	0.7517	0.3866	0.5183	0.3125
G	2.4658	2.8527	3.0355	3.1381	3.2698	3.3529	3.4705	3.4673	3.8118	3.4568	2.9163	2.3738
H	2.3282	2.1346	2.4491	2.1953	2.1549	2.1253	2.159	2.7581	2.2188	2.071	2.1677	2.01
Cell Index at: 46:42:32
	1	2	3	4	5	6	7	8	9	10	11	12
A	2.4962	2.2677	2.5979	2.4431	2.3922	2.7165	2.3121	2.6823	2.2246	2.358	2.1703	1.9804
B	2.8788	2.6938	3.0414	3.0419	2.9608	2.9558	2.9695	2.9771	2.977	3.01	2.6296	1.7083
C	3.004	3.2501	3.2556	2.7057	2.6644	2.941	2.9766	2.8967	2.8306	2.9115	2.7111	1.7767
D	2.8911	3.0856	2.9998	3.8628	3.5391	3.3432	3.4948	3.2168	3.5828	3.7422	3.5682	2.1837
E	2.8989	3.3226	3.1666	2.5966	2.6697	2.5989	2.7832	2.3591	2.5607	2.7627	2.3603	1.6418
F	2.9952	3.2961	3.3581	0.1553	0.2927	0.3749	1.0091	0.7776	0.7583	0.3874	0.5229	0.3149
G	2.5124	2.9	3.0928	3.183	3.3214	3.4113	3.5281	3.5312	3.8712	3.5198	2.9708	2.4191
H	2.3646	2.1667	2.4891	2.2312	2.1998	2.1589	2.1843	2.8104	2.2547	2.0892	2.2013	2.0481
Cell Index at: 46:57:32
	1	2	3	4	5	6	7	8	9	10	11	12
A	2.5307	2.3141	2.6489	2.4836	2.4279	2.7625	2.3553	2.7388	2.2625	2.401	2.2062	2.009
B	2.9258	2.7454	3.0946	3.1023	3.0213	3.0064	3.0176	3.0392	3.0415	3.0669	2.682	1.7346
C	3.0676	3.3247	3.3181	2.762	2.7075	2.9928	3.0231	2.9592	2.8884	2.9656	2.7598	1.8043
D	2.944	3.1437	3.0496	3.9321	3.6213	3.4011	3.5617	3.2758	3.6601	3.8247	3.6317	2.2216
E	2.9595	3.3655	3.2187	2.6424	2.7186	2.6501	2.8296	2.4004	2.6118	2.8281	2.411	1.6671
F	3.0525	3.3571	3.4019	0.1555	0.2924	0.3752	1.0243	0.7867	0.7617	0.3922	0.5267	0.3208
G	2.5635	2.9518	3.1511	3.2462	3.3783	3.4647	3.5684	3.5996	3.9397	3.5714	3.019	2.4543
H	2.4051	2.213	2.5233	2.265	2.2299	2.1807	2.2242	2.8508	2.2928	2.1232	2.2447	2.0803
Cell Index at: 47:12:32
	1	2	3	4	5	6	7	8	9	10	11	12
A	2.5866	2.3583	2.7017	2.5283	2.471	2.8172	2.3947	2.801	2.2987	2.4371	2.2426	2.0517
B	2.9846	2.7996	3.156	3.1577	3.0828	3.059	3.0831	3.0847	3.1084	3.1298	2.7336	1.7588
C	3.1217	3.3819	3.3744	2.8031	2.7626	3.0444	3.075	3.0246	2.9422	3.0172	2.8143	1.8301
D	3.0048	3.1817	3.1039	4.0064	3.6806	3.4587	3.6362	3.3423	3.7158	3.9058	3.6856	2.2561
E	3.025	3.4317	3.2901	2.6898	2.7633	2.7002	2.8923	2.4562	2.6531	2.8904	2.4475	1.6918
F	3.1165	3.4131	3.463	0.1532	0.2924	0.377	1.0364	0.7917	0.7697	0.3922	0.5303	0.3232
G	2.6042	3.0064	3.2053	3.3058	3.4346	3.5311	3.6056	3.6758	3.995	3.6377	3.0733	2.4998
H	2.4548	2.2475	2.571	2.3016	2.2623	2.2195	2.2693	2.902	2.3362	2.1528	2.2901	2.1166
Cell Index at: 47:27:32
	1	2	3	4	5	6	7	8	9	10	11	12
A	2.636	2.4074	2.7463	2.5677	2.5152	2.8618	2.4375	2.8503	2.3443	2.4813	2.2716	2.0841
B	3.0533	2.8422	3.2154	3.2177	3.1507	3.1139	3.1443	3.1407	3.1706	3.1885	2.7868	1.7876
C	3.1764	3.4398	3.4337	2.8443	2.8091	3.0988	3.1116	3.089	2.9975	3.0871	2.8562	1.8633
D	3.0704	3.2455	3.1512	4.0951	3.7567	3.5225	3.7018	3.4051	3.7926	3.9709	3.7579	2.2942
E	3.0886	3.4919	3.3517	2.7375	2.8099	2.758	2.96	2.4993	2.7094	2.9466	2.4959	1.7224
F	3.1769	3.4707	3.5169	0.1531	0.2965	0.381	1.0484	0.798	0.777	0.3926	0.5334	0.3237
G	2.6553	3.0695	3.2524	3.3528	3.5228	3.5893	3.6654	3.7527	4.0727	3.7019	3.1231	2.5473
H	2.51	2.2918	2.6219	2.3396	2.2945	2.2587	2.3022	2.9565	2.381	2.1901	2.3306	2.15
Cell Index at: 47:42:31
	1	2	3	4	5	6	7	8	9	10	11	12
A	2.6821	2.4544	2.7935	2.6026	2.5519	2.9079	2.4873	2.8997	2.3882	2.5232	2.3157	2.1253
B	3.1076	2.9068	3.2882	3.273	3.2068	3.1591	3.1961	3.1878	3.2283	3.2469	2.8324	1.8175
C	3.2277	3.496	3.4905	2.9039	2.8565	3.1402	3.1614	3.1544	3.0643	3.1426	2.9	1.8924
D	3.1431	3.3015	3.2131	4.1659	3.8202	3.5746	3.7616	3.4657	3.8626	4.0485	3.8285	2.3305
E	3.1441	3.5536	3.4093	2.7977	2.8637	2.8063	3.0243	2.537	2.7513	2.9999	2.5459	1.7525
F	3.2326	3.5337	3.5847	0.1503	0.2966	0.3839	1.0566	0.8029	0.7847	0.3917	0.5363	0.3245
G	2.7077	3.1243	3.3071	3.3975	3.5997	3.6546	3.7134	3.8112	4.148	3.7611	3.1778	2.5888
H	2.5668	2.338	2.6593	2.3753	2.3273	2.2921	2.336	3.0036	2.4114	2.2205	2.3779	2.1894
Cell Index at: 47:57:32
	1	2	3	4	5	6	7	8	9	10	11	12
A	2.7365	2.4961	2.8534	2.643	2.6008	2.9502	2.5327	2.9499	2.4302	2.56	2.349	2.1581
B	3.161	2.9608	3.3452	3.3519	3.28	3.2156	3.2472	3.2498	3.2828	3.3173	2.8798	1.8399
C	3.2832	3.5599	3.5526	2.9435	2.9038	3.1863	3.2258	3.21	3.1163	3.193	2.9507	1.9168
D	3.1954	3.366	3.2792	4.2308	3.894	3.6342	3.8154	3.532	3.917	4.1202	3.8947	2.3625
E	3.2129	3.6155	3.4543	2.8615	2.9196	2.8578	3.0738	2.5874	2.7929	3.0598	2.6008	1.7862
F	3.2929	3.5973	3.6506	0.1513	0.2965	0.3815	1.0751	0.8136	0.7931	0.3935	0.5437	0.3269
G	2.7553	3.1708	3.3618	3.445	3.6644	3.6913	3.778	3.8752	4.2189	3.8264	3.2276	2.6416
H	2.6135	2.3829	2.6812	2.4225	2.3743	2.328	2.3846	3.0523	2.4549	2.2613	2.4204	2.2332
Cell Index at: 48:12:33
	1	2	3	4	5	6	7	8	9	10	11	12
A	2.7889	2.5396	2.9075	2.6922	2.6368	3.0056	2.5688	3.0059	2.4745	2.5998	2.3811	2.1936
B	3.2182	3.0111	3.4033	3.4097	3.3394	3.2649	3.3122	3.3252	3.3512	3.3685	2.9357	1.8636
C	3.3389	3.6087	3.6134	2.9856	2.9629	3.2299	3.2767	3.2505	3.1693	3.239	2.9998	1.9404
D	3.2588	3.4345	3.3473	4.3124	3.9647	3.7028	3.8928	3.5979	3.984	4.1949	3.9796	2.4027
E	3.277	3.679	3.5231	2.8915	2.9763	2.9145	3.1378	2.6282	2.851	3.0953	2.6522	1.8149
F	3.3418	3.6649	3.6949	0.1505	0.296	0.3806	1.085	0.8198	0.8032	0.3922	0.5496	0.3272
G	2.8084	3.2298	3.4067	3.4928	3.7245	3.7461	3.829	3.9406	4.2903	3.8966	3.2811	2.6905
H	2.6756	2.4293	2.7213	2.465	2.4107	2.3663	2.4353	3.0976	2.4901	2.2957	2.4566	2.2742
Cell Index at: 48:27:33
	1	2	3	4	5	6	7	8	9	10	11	12
A	2.8386	2.5977	2.9542	2.747	2.6886	3.0662	2.6092	3.0563	2.5211	2.6302	2.4277	2.2294
B	3.2668	3.0744	3.4547	3.4484	3.3827	3.323	3.3706	3.3768	3.386	3.4184	2.9761	1.8886
C	3.4014	3.6804	3.6661	3.0292	3.0155	3.2763	3.3244	3.31	3.2109	3.2936	3.0542	1.9759
D	3.3258	3.4958	3.4026	4.3857	4.0447	3.771	3.9683	3.6614	4.0512	4.2956	4.0459	2.4492
E	3.3448	3.7384	3.58	2.9508	3.0177	2.9568	3.2027	2.668	2.9129	3.1612	2.6918	1.8377
F	3.4009	3.7292	3.7644	0.1498	0.2958	0.381	1.0965	0.8269	0.8113	0.3932	0.5506	0.328
G	2.867	3.2819	3.4523	3.5472	3.7961	3.8094	3.8866	4.0201	4.3595	3.9575	3.3345	2.7409
H	2.7309	2.4746	2.7577	2.5084	2.4538	2.4097	2.478	3.1528	2.5336	2.3347	2.4894	2.3152
Cell Index at: 48:42:33
	1	2	3	4	5	6	7	8	9	10	11	12
A	2.8849	2.6473	3.0046	2.7827	2.7382	3.1122	2.642	3.1198	2.5641	2.6866	2.4735	2.2747
B	3.3101	3.126	3.5173	3.4902	3.4419	3.3879	3.4401	3.4241	3.4536	3.4753	3.0293	1.9204
C	3.4701	3.7547	3.6976	3.0543	3.0662	3.3239	3.3827	3.3778	3.2596	3.3505	3.0938	2.0094
D	3.3925	3.5507	3.4561	4.4469	4.1111	3.8302	4.032	3.7075	4.1141	4.3802	4.1084	2.4903
E	3.4128	3.8048	3.6528	3.0028	3.0735	3.0132	3.2494	2.6927	2.9668	3.2199	2.7502	1.8613
F	3.4729	3.795	3.8219	0.1495	0.2964	0.3826	1.1102	0.8299	0.8174	0.3918	0.5554	0.3313
G	2.9266	3.3328	3.4979	3.5984	3.8634	3.8687	3.9469	4.0869	4.4164	4.0224	3.3871	2.7863
H	2.7765	2.5178	2.8032	2.5391	2.5005	2.4504	2.5192	3.2007	2.5846	2.3677	2.5315	2.3563
Cell Index at: 48:57:34
	1	2	3	4	5	6	7	8	9	10	11	12
A	2.9301	2.6978	3.0516	2.8278	2.7735	3.1518	2.6916	3.1723	2.6056	2.7423	2.5114	2.3097
B	3.3639	3.1831	3.5779	3.5477	3.5021	3.4361	3.4822	3.4882	3.5081	3.5378	3.0856	1.9415
C	3.5357	3.821	3.7593	3.1111	3.1023	3.3756	3.4268	3.4437	3.2994	3.4053	3.1406	2.0467
D	3.4435	3.6043	3.5067	4.5085	4.1824	3.8923	4.0995	3.7785	4.1721	4.4456	4.1832	2.5319
E	3.4719	3.8786	3.7146	3.0528	3.1366	3.0667	3.3041	2.7407	3.0151	3.2735	2.7968	1.8895
F	3.5263	3.8605	3.8934	0.1506	0.2973	0.3844	1.1199	0.8349	0.8234	0.3937	0.5593	0.3341
G	2.9752	3.382	3.5427	3.6518	3.9382	3.9214	3.9889	4.1579	4.4947	4.0628	3.447	2.8205
H	2.8222	2.5605	2.8472	2.5868	2.5375	2.4746	2.5688	3.2551	2.6373	2.4117	2.579	2.3907
Cell Index at: 49:12:35
	1	2	3	4	5	6	7	8	9	10	11	12
A	2.9795	2.7494	3.1016	2.8612	2.819	3.197	2.7301	3.2186	2.6416	2.791	2.5474	2.3392
B	3.4233	3.2376	3.6318	3.5813	3.5628	3.4928	3.559	3.5541	3.5633	3.5886	3.1388	1.973
C	3.5968	3.888	3.8182	3.153	3.1559	3.4219	3.4789	3.4922	3.3474	3.4568	3.1759	2.0713
D	3.5058	3.6597	3.5573	4.5682	4.2447	3.9557	4.1669	3.838	4.2411	4.5289	4.2445	2.5752
E	3.5226	3.9411	3.7727	3.1045	3.1989	3.1161	3.3689	2.7923	3.0687	3.339	2.8387	1.922
F	3.5938	3.9276	3.9394	0.1507	0.2956	0.3805	1.1301	0.8393	0.829	0.3947	0.5647	0.3357
G	3.0374	3.4422	3.6059	3.7089	3.9942	3.9899	4.0352	4.2226	4.5629	4.1384	3.4936	2.8675
H	2.8635	2.602	2.8824	2.6254	2.5737	2.5091	2.6183	3.3037	2.7013	2.4563	2.6185	2.4314
Cell Index at: 49:27:35
	1	2	3	4	5	6	7	8	9	10	11	12
A	3.0378	2.7886	3.1491	2.899	2.8695	3.246	2.7667	3.2613	2.6791	2.8361	2.5845	2.3769
B	3.4682	3.2882	3.684	3.6303	3.6175	3.5493	3.6181	3.6147	3.6096	3.6412	3.1855	2.0081
C	3.6592	3.9627	3.8699	3.217	3.2122	3.4675	3.5375	3.5573	3.3945	3.4994	3.2319	2.0978
D	3.5574	3.7068	3.6187	4.6398	4.3268	4.0186	4.2289	3.8875	4.3062	4.5944	4.315	2.6098
E	3.5648	4.005	3.8366	3.1516	3.249	3.1456	3.4191	2.8272	3.1198	3.395	2.8857	1.9443
F	3.669	3.9862	4.003	0.149	0.2964	0.3795	1.1425	0.8494	0.8387	0.3968	0.5683	0.3361
G	3.0848	3.5066	3.6634	3.7616	4.0623	4.0348	4.0929	4.2849	4.6347	4.1945	3.5428	2.911
H	2.9138	2.6447	2.9071	2.6698	2.6148	2.5432	2.6708	3.3579	2.7416	2.4975	2.6657	2.4715
Cell Index at: 49:42:33
	1	2	3	4	5	6	7	8	9	10	11	12
A	3.0955	2.8415	3.2114	2.9519	2.9119	3.2986	2.8196	3.313	2.7374	2.8749	2.6241	2.4113
B	3.5159	3.344	3.7416	3.6824	3.6673	3.6152	3.6924	3.6613	3.6757	3.697	3.2328	2.0437
C	3.706	4.023	3.922	3.2614	3.2609	3.5177	3.5779	3.5906	3.4468	3.5579	3.2765	2.1286
D	3.611	3.7658	3.6807	4.7071	4.3844	4.0872	4.307	3.9526	4.3648	4.6653	4.3791	2.6456
E	3.6281	4.0812	3.8905	3.1939	3.2934	3.1973	3.4606	2.8713	3.1621	3.4569	2.9315	1.9774
F	3.7249	4.0393	4.0558	0.1504	0.2986	0.3801	1.1532	0.8556	0.8444	0.3977	0.5721	0.3365
G	3.1389	3.5676	3.7168	3.805	4.1284	4.0877	4.1379	4.3571	4.6939	4.2607	3.6126	2.9697
H	2.9643	2.6961	2.9491	2.7063	2.6643	2.5804	2.7121	3.4013	2.79	2.5378	2.7211	2.5154
Cell Index at: 49:57:33
	1	2	3	4	5	6	7	8	9	10	11	12
A	3.1425	2.8792	3.2648	2.9914	2.9551	3.3459	2.8561	3.3579	2.7863	2.918	2.6676	2.4443
B	3.5801	3.4113	3.8036	3.7311	3.7204	3.6634	3.7478	3.708	3.7181	3.7576	3.2887	2.0678
C	3.7649	4.0691	3.968	3.3119	3.3174	3.5471	3.6215	3.633	3.4983	3.6196	3.3254	2.154
D	3.6755	3.8302	3.7396	4.7661	4.4408	4.1519	4.3747	4.0154	4.4163	4.7372	4.432	2.6852
E	3.6678	4.136	3.9422	3.2539	3.345	3.2394	3.5099	2.919	3.2168	3.5211	2.9923	2.0076
F	3.7799	4.1129	4.1127	0.1512	0.299	0.3789	1.1675	0.8625	0.8542	0.4	0.5762	0.3392
G	3.1921	3.6185	3.7499	3.8627	4.1952	4.1352	4.1948	4.4122	4.7544	4.3312	3.6625	3.011
H	3.0166	2.7391	2.9956	2.7456	2.7006	2.6222	2.7624	3.4631	2.8349	2.5776	2.7683	2.5622
Cell Index at: 50:12:31
	1	2	3	4	5	6	7	8	9	10	11	12
A	3.1901	2.9275	3.3135	3.0421	2.9876	3.3915	2.894	3.3961	2.8334	2.9693	2.7153	2.4854
B	3.6329	3.4708	3.8617	3.7756	3.7701	3.721	3.8092	3.7602	3.7723	3.8156	3.3449	2.0743
C	3.8144	4.122	4.004	3.3506	3.3529	3.5796	3.6623	3.69	3.5524	3.6617	3.3735	2.1745
D	3.7396	3.8886	3.7944	4.8129	4.5081	4.2123	4.4325	4.0744	4.4813	4.8156	4.4936	2.7208
E	3.7232	4.2191	4.0042	3.2944	3.3891	3.2915	3.5347	2.9506	3.2676	3.5635	3.0396	2.0387
F	3.8264	4.1626	4.1702	0.1496	0.2957	0.3786	1.1801	0.8705	0.8594	0.3991	0.5775	0.3392
G	3.2421	3.6685	3.7821	3.9047	4.26	4.1874	4.2464	4.4777	4.822	4.3915	3.7076	3.0501
H	3.0666	2.7877	3.0235	2.7882	2.7333	2.6642	2.8039	3.5136	2.8742	2.6191	2.8117	2.6063
Cell Index at: 50:27:32
	1	2	3	4	5	6	7	8	9	10	11	12
A	3.2311	2.9647	3.3618	3.0931	3.0351	3.4465	2.9384	3.4569	2.8707	3.0306	2.7554	2.5266
B	3.6829	3.5373	3.9213	3.8296	3.8115	3.7716	3.8606	3.8237	3.8385	3.869	3.3984	2.109
C	3.8757	4.1969	4.0745	3.3952	3.4065	3.604	3.7117	3.7406	3.6042	3.6942	3.4227	2.2057
D	3.7952	3.9615	3.8422	4.8565	4.5669	4.2661	4.4995	4.1213	4.5321	4.8917	4.5782	2.7633
E	3.7839	4.2796	4.0668	3.3256	3.4356	3.3308	3.5861	2.9822	3.3093	3.6397	3.0826	2.0688
F	3.8849	4.2222	4.2304	0.1474	0.2928	0.3784	1.1934	0.8798	0.8636	0.4002	0.5786	0.3449
G	3.2866	3.7285	3.8489	3.9574	4.334	4.2547	4.2997	4.5281	4.8774	4.4362	3.7632	3.0954
H	3.118	2.8297	3.0688	2.8367	2.7732	2.7121	2.8473	3.5501	2.9237	2.6601	2.8594	2.6426
Cell Index at: 50:42:33
	1	2	3	4	5	6	7	8	9	10	11	12
A	3.2901	3.0244	3.4132	3.1372	3.0777	3.4982	2.982	3.5076	2.9172	3.073	2.7966	2.5696
B	3.7347	3.5859	3.9648	3.8643	3.8654	3.8225	3.9013	3.871	3.9049	3.9246	3.4602	2.1402
C	3.9395	4.2706	4.1356	3.4502	3.4545	3.6406	3.7433	3.7943	3.6553	3.7585	3.4618	2.242
D	3.8492	4.0304	3.9001	4.9155	4.6441	4.3111	4.5485	4.1949	4.6005	4.9548	4.6448	2.802
E	3.838	4.3402	4.1364	3.3624	3.4855	3.3725	3.6396	3.0136	3.3525	3.7214	3.1345	2.0939
F	3.9274	4.2905	4.2768	0.146	0.2948	0.3795	1.205	0.885	0.8681	0.4021	0.5839	0.3467
G	3.341	3.7774	3.8968	4.0285	4.4015	4.303	4.3376	4.582	4.9378	4.4798	3.813	3.133
H	3.17	2.8759	3.1017	2.8882	2.8087	2.753	2.8925	3.6033	2.9777	2.6971	2.907	2.6799
Cell Index at: 50:57:32
	1	2	3	4	5	6	7	8	9	10	11	12
A	3.336	3.0652	3.4631	3.1806	3.1093	3.553	3.0203	3.561	2.9638	3.1186	2.8307	2.617
B	3.7661	3.6513	4.0119	3.9228	3.9254	3.8743	3.9395	3.9101	3.9599	3.982	3.5092	2.1595
C	3.9843	4.3242	4.1784	3.4842	3.4921	3.6714	3.7963	3.8342	3.7111	3.8108	3.5195	2.2695
D	3.9084	4.0825	3.9505	4.9777	4.7022	4.3555	4.6018	4.2459	4.6444	5.0279	4.6933	2.8419
E	3.8965	4.3989	4.1753	3.4129	3.5285	3.4193	3.7012	3.0525	3.3945	3.778	3.1799	2.1298
F	3.9804	4.3457	4.3233	0.1458	0.295	0.3783	1.2226	0.8891	0.8767	0.4004	0.5915	0.3508
G	3.4006	3.8353	3.9431	4.0805	4.4636	4.3477	4.3663	4.6389	4.9836	4.5289	3.859	3.1756
H	3.2176	2.9208	3.1465	2.9342	2.8465	2.7957	2.9383	3.6588	3.0299	2.7437	2.9506	2.7121
[truncated: 1,500 more rows]

## Sheet: Well Graph
		Auto Scale
		Maximum:	7.0613	D3	TimeFrom:	00:00:00
		Minimum:	-0.0041	D12	TimeTo:	3 days, 16:27:36
		Time Point(s)	Target Only			4Naive			4ALD			4CD81			4CD82			8Naive			8ALD			8CD81			8CD82			4/8Naive			4/8ALD			4/8CD81			4/8CD82			4Naive+Eng			4ALD+Eng			4CD81+Eng
0	16.9547	61037	0.344193	0.342703	0.335702	0.399699	0.370596	0.387785	0.40493	0.406085	0.428616	0.432618	0.416885	0.422714	0.408827	0.411203	0.299919	0.414638	0.431679	0.421987	0.464239	0.442	0.462107	0.418978	0.438494	0.438897	0.439716	0.441886	0.343822	0.341357	0.408175	0.394262	0.415333	0.385704	0.393319	0.398624	0.389212	0.421435	0.402322	0.388603	0.2812	0.369879	0.417453	0.386298	0.410064	0.458947	0.41885	0.458044	0.423427
0	17.955	64638	0.25783	0.258579	0.250025	0.312186	0.304368	0.313906	0.355977	0.341231	0.365826	0.377262	0.349318	0.362768	0.342453	0.35636	0.2495	0.360118	0.38337	0.365524	0.415187	0.394375	0.420642	0.378276	0.397897	0.396231	0.39698	0.405476	0.317672	0.303606	0.387902	0.366148	0.380356	0.356225	0.37309	0.371436	0.358607	0.396827	0.371505	0.356505	0.274771	0.352406	0.395157	0.348772	0.389185	0.434449	0.393838	0.434437	0.399596
1.25	19.205	69138	0.271495	0.265443	0.263712	0.331475	0.319456	0.322942	0.37053	0.352082	0.381698	0.39529	0.36559	0.378169	0.352226	0.37093	0.258875	0.385176	0.405158	0.387596	0.43652	0.420164	0.445205	0.398631	0.421049	0.419207	0.419941	0.426007	0.321474	0.327173	0.41466	0.388791	0.412727	0.39085	0.403724	0.397752	0.389285	0.43078	0.399673	0.386464	0.300819	0.369241	0.419022	0.36784	0.397247	0.450982	0.406356	0.443463	0.408292
2.25028	20.2053	72739	0.27941	0.273324	0.270484	0.347743	0.328821	0.336518	0.368764	0.351509	0.38114	0.388887	0.362247	0.375209	0.353754	0.367553	0.253275	0.398583	0.420976	0.404213	0.433872	0.425185	0.448905	0.405321	0.426055	0.428026	0.42169	0.404406	0.320854	0.343109	0.429735	0.402922	0.441025	0.414037	0.423451	0.424867	0.412191	0.458357	0.424503	0.408397	0.313423	0.382265	0.43507	0.387464	0.402863	0.449755	0.402957	0.444591	0.395314
3.50056	21.4556	77240	0.283953	0.269479	0.280705	0.354635	0.343436	0.343914	0.347854	0.345377	0.371759	0.375394	0.350874	0.366483	0.34818	0.35861	0.243078	0.406183	0.434077	0.414695	0.427108	0.416551	0.446442	0.40445	0.425027	0.428506	0.415967	0.395027	0.311788	0.351675	0.443244	0.414462	0.466606	0.433061	0.443437	0.444799	0.433034	0.481556	0.443324	0.425055	0.320036	0.395471	0.446246	0.398318	0.397616	0.439628	0.398032	0.430643	0.386619
4.75	22.705	81738	0.290933	0.272617	0.288009	0.370627	0.35011	0.361069	0.347568	0.343849	0.369426	0.369413	0.349763	0.365594	0.345808	0.355598	0.236478	0.426315	0.451141	0.431432	0.426986	0.415244	0.429399	0.413712	0.433297	0.43641	0.418539	0.40125	0.305675	0.356315	0.461064	0.430645	0.48811	0.461401	0.464295	0.469906	0.45415	0.508114	0.469048	0.447312	0.336288	0.406074	0.458954	0.414131	0.398949	0.44108	0.404212	0.431829	0.389009
6.00056	23.9556	86240	0.297401	0.289178	0.313065	0.397001	0.375521	0.38506	0.360227	0.355313	0.382193	0.382645	0.360435	0.377195	0.35549	0.36254	0.249884	0.445557	0.468712	0.46079	0.442713	0.426257	0.440413	0.436294	0.44926	0.457922	0.43584	0.413834	0.313907	0.377349	0.48438	0.45261	0.52488	0.490795	0.502134	0.498941	0.484696	0.54087	0.496299	0.47747	0.361441	0.429531	0.488508	0.441309	0.416217	0.458176	0.420264	0.449858	0.40421
7.25111	25.2061	90742	0.328039	0.312782	0.338712	0.436807	0.40912	0.4222	0.379228	0.380227	0.406136	0.408421	0.389219	0.401232	0.381801	0.382638	0.268576	0.475355	0.50562	0.497731	0.465518	0.450516	0.4661	0.471059	0.472538	0.487751	0.463029	0.437925	0.331102	0.408433	0.522735	0.487518	0.574741	0.540718	0.551282	0.535231	0.528519	0.593268	0.542737	0.513697	0.39588	0.447681	0.529635	0.478849	0.441735	0.482538	0.452365	0.480014	0.424878
8.25083	26.2058	94341	0.356859	0.342738	0.371469	0.47271	0.440975	0.465059	0.413235	0.410165	0.439853	0.435401	0.415577	0.416295	0.411427	0.414225	0.291465	0.506785	0.542289	0.53741	0.490967	0.476226	0.499312	0.503266	0.510012	0.525751	0.490645	0.464961	0.34318	0.443501	0.562914	0.52321	0.62523	0.592769	0.603451	0.581935	0.564253	0.636968	0.585656	0.554808	0.425931	0.4753	0.566878	0.515603	0.469187	0.517089	0.476022	0.507297	0.452584
9.50056	27.4556	98840	0.411034	0.385406	0.422896	0.525244	0.497955	0.521765	0.468466	0.457868	0.473733	0.485721	0.464563	0.468336	0.460857	0.446734	0.326777	0.546347	0.598006	0.606808	0.538882	0.529335	0.550844	0.557443	0.550439	0.57527	0.544837	0.510657	0.381629	0.498232	0.622449	0.585298	0.699354	0.65937	0.668038	0.651759	0.628947	0.708416	0.657065	0.628553	0.475652	0.530839	0.62476	0.574699	0.520717	0.565709	0.519429	0.563999	0.498802
10.7517	28.7067	103344	0.462595	0.453698	0.486828	0.60037	0.566297	0.596985	0.543889	0.520407	0.538574	0.541958	0.53068	0.53967	0.532362	0.505376	0.374848	0.610283	0.66071	0.687316	0.588539	0.58992	0.612872	0.629837	0.612962	0.639513	0.602996	0.567847	0.430075	0.561332	0.697891	0.664723	0.797758	0.737478	0.741436	0.729591	0.70731	0.788275	0.738171	0.703312	0.534538	0.601511	0.697088	0.644029	0.589774	0.627619	0.574	0.623174	0.549946
12.0028	29.9578	107848	0.53144	0.523907	0.570238	0.695055	0.635823	0.680788	0.633534	0.599207	0.621742	0.629116	0.617898	0.623589	0.616036	0.585021	0.435263	0.693823	0.74721	0.78382	0.661496	0.656415	0.699443	0.722853	0.696908	0.718489	0.682042	0.647634	0.486919	0.645278	0.785641	0.745311	0.906924	0.841203	0.838184	0.822483	0.795921	0.893411	0.83865	0.79421	0.612987	0.684911	0.784797	0.736968	0.658321	0.695332	0.650871	0.690017	0.614815
13.0031	30.9581	111449	0.59515	0.586991	0.640079	0.768137	0.696729	0.765247	0.719561	0.67367	0.68774	0.700614	0.690366	0.699379	0.690658	0.65146	0.490518	0.774022	0.82813	0.864153	0.727582	0.723175	0.771705	0.793733	0.771871	0.795554	0.744653	0.709579	0.531928	0.716366	0.872862	0.828391	1.00909	0.920529	0.923643	0.908429	0.869094	0.981176	0.933278	0.872906	0.66669	0.746459	0.857717	0.81312	0.729496	0.77109	0.719231	0.759062	0.676655
14.2533	32.2083	115950	0.683486	0.678248	0.73353	0.865066	0.787958	0.876546	0.829632	0.777413	0.796926	0.804439	0.797703	0.801436	0.805617	0.751538	0.561578	0.873086	0.936783	0.982146	0.814885	0.814442	0.868853	0.886736	0.853598	0.893882	0.828309	0.796983	0.594885	0.802085	0.980899	0.931151	1.12539	1.03006	1.03253	1.02043	0.975674	1.10604	1.0522	0.996056	0.762131	0.849889	0.97349	0.922074	0.816706	0.86033	0.79989	0.864209	0.75129
15.5036	33.4586	120451	0.782564	0.77242	0.838453	0.973297	0.882143	0.997536	0.946262	0.884756	0.912783	0.921535	0.895217	0.912602	0.919162	0.84564	0.644843	0.986446	1.05803	1.09323	0.902713	0.894701	0.981008	1.00613	0.955595	0.999636	0.929433	0.899426	0.656133	0.906155	1.0918	1.04784	1.25689	1.16494	1.15233	1.15503	1.08831	1.24287	1.18721	1.13285	0.85333	0.959789	1.09088	1.03234	0.902037	0.956239	0.889981	0.959233	0.829383
16.7536	34.7086	124951	0.883194	0.867169	0.953864	1.09544	0.979171	1.10925	1.06984	1.00801	1.0166	1.04064	1.00898	1.03409	1.04171	0.945977	0.717506	1.09754	1.18208	1.22333	1.0008	0.989202	1.08306	1.10776	1.05713	1.09601	1.0313	1.00275	0.72529	1.02352	1.20486	1.16682	1.42409	1.291	1.29013	1.30283	1.21707	1.38452	1.32709	1.26927	0.944127	1.06743	1.22104	1.16212	1.00164	1.05195	0.985261	1.05451	0.922601
18.0044	35.9594	129454	0.997702	0.974456	1.06168	1.21721	1.1054	1.23634	1.1825	1.13661	1.14803	1.17664	1.13794	1.16031	1.17146	1.06614	0.794906	1.2303	1.31163	1.36283	1.10257	1.08566	1.18192	1.22806	1.19132	1.21987	1.14449	1.11079	0.803047	1.15127	1.3234	1.3003	1.59177	1.42992	1.43115	1.44742	1.34061	1.54029	1.49367	1.42516	1.04557	1.18272	1.37376	1.30158	1.11558	1.14934	1.08476	1.16918	1.0219
19.0047	36.9597	133055	1.08111	1.05316	1.1671	1.32932	1.20769	1.35621	1.29568	1.24173	1.26129	1.30089	1.24993	1.26509	1.29262	1.16446	0.865778	1.34754	1.41647	1.48404	1.2039	1.18435	1.28635	1.33771	1.29627	1.33223	1.25262	1.20471	0.868491	1.25607	1.43378	1.41795	1.73289	1.55589	1.53892	1.57042	1.45645	1.68363	1.62568	1.55863	1.12627	1.28851	1.50587	1.41681	1.20768	1.24209	1.17997	1.26088	1.10689
20.2556	38.2106	137558	1.21007	1.17055	1.3125	1.4787	1.35146	1.50525	1.46856	1.3959	1.41178	1.45067	1.39892	1.41993	1.4442	1.30481	0.949044	1.50229	1.57918	1.65945	1.33328	1.31232	1.41909	1.4741	1.43745	1.46844	1.40603	1.33195	0.956705	1.41545	1.59829	1.58076	1.92893	1.72425	1.69324	1.75385	1.6084	1.84731	1.80287	1.75049	1.2191	1.42532	1.68082	1.57719	1.33474	1.36451	1.31891	1.38361	1.2257
21.5061	39.4611	142060	1.36786	1.30737	1.46073	1.64487	1.49632	1.67228	1.62906	1.5669	1.57187	1.61042	1.54717	1.57025	1.61738	1.44331	1.03996	1.66409	1.76548	1.83234	1.47701	1.43899	1.5749	1.63071	1.58081	1.61279	1.56239	1.48622	1.04055	1.57761	1.76086	1.74118	2.12994	1.93547	1.88024	1.93451	1.78254	2.03033	2.01567	1.9702	1.33431	1.59404	1.86536	1.75223	1.48442	1.50456	1.44844	1.50979	1.35481
22.7564	40.7114	146561	1.53485	1.43905	1.62012	1.81836	1.6683	1.85819	1.80199	1.74685	1.75524	1.79132	1.74186	1.76101	1.81336	1.59744	1.13329	1.854	1.94177	2.03326	1.62807	1.58718	1.74593	1.81335	1.76867	1.77926	1.71986	1.65531	1.14151	1.76376	1.96608	1.92638	2.37513	2.14902	2.08552	2.15695	1.9798	2.25697	2.2546	2.19066	1.44843	1.77337	2.07681	1.93861	1.62196	1.65406	1.60388	1.6793	1.49635
23.7564	41.7114	150161	1.6654	1.56545	1.76808	1.97018	1.82763	2.0299	1.95385	1.89914	1.90965	1.95617	1.92538	1.92219	1.96876	1.74279	1.21518	2.00599	2.1229	2.20021	1.78091	1.72549	1.91123	1.97663	1.91467	1.93131	1.86505	1.80534	1.23195	1.91824	2.12325	2.06571	2.59403	2.34663	2.25855	2.33511	2.16645	2.44148	2.46181	2.381	1.55461	1.9194	2.23961	2.10281	1.75117	1.78117	1.74397	1.82809	1.61997
25.0056	42.9606	154658	1.84357	1.69403	1.94911	2.16894	2.02666	2.24007	2.19091	2.1089	2.12847	2.18134	2.14971	2.13797	2.18876	1.93263	1.32321	2.22621	2.35793	2.42717	1.98134	1.9316	2.13388	2.18339	2.13902	2.12675	2.08803	2.00169	1.35202	2.12304	2.30835	2.25177	2.87257	2.61584	2.50449	2.58537	2.39551	2.71506	2.7365	2.6604	1.69001	2.12098	2.4896	2.32872	1.95079	1.96052	1.91731	2.01337	1.76706
26.2544	44.2094	159154	2.03564	1.88832	2.13784	2.37883	2.23803	2.4655	2.43881	2.37034	2.35974	2.42447	2.39547	2.40086	2.43514	2.14742	1.44321	2.46847	2.62061	2.684	2.21841	2.14785	2.39666	2.42761	2.40063	2.32583	2.32677	2.22529	1.483	2.35249	2.554	2.48037	3.18294	2.88077	2.75866	2.86854	2.6534	2.97073	3.04047	2.94644	1.84604	2.37875	2.75755	2.57716	2.15204	2.1659	2.12837	2.24362	1.95652
27.5047	45.4597	163655	2.2669	2.07501	2.37142	2.63435	2.4774	2.74317	2.73473	2.65635	2.64095	2.69433	2.68699	2.65938	2.7251	2.37852	1.57903	2.71907	2.90872	2.98018	2.46293	2.40205	2.66494	2.67951	2.63211	2.57384	2.61609	2.45999	1.62071	2.61825	2.81094	2.72487	3.53134	3.19185	3.04727	3.16388	2.93591	3.26153	3.38137	3.24699	2.00359	2.64313	3.05145	2.8249	2.37313	2.41707	2.36238	2.5094	2.15305
28.7539	46.7089	168152	2.49618	2.26773	2.59789	2.87882	2.69385	3.04143	3.04191	2.96079	2.95576	2.96952	2.97706	2.97696	3.00998	2.62964	1.70832	3.00404	3.25014	3.25557	2.70566	2.6644	2.94099	2.97657	2.89668	2.83061	2.91147	2.71109	1.77673	2.89107	3.08563	2.99985	3.8628	3.53914	3.34315	3.4948	3.21677	3.58282	3.74217	3.56824	2.1837	2.89894	3.3226	3.16664	2.59656	2.66974	2.59893	2.78319	2.35907
29.7536	47.7086	171751	2.68213	2.45437	2.79353	3.10756	2.90677	3.28821	3.27301	3.20685	3.15911	3.19607	3.18776	3.22826	3.24691	2.83236	1.81754	3.22774	3.49597	3.49051	2.90389	2.85652	3.14024	3.1614	3.15438	3.06433	3.14259	2.9	1.89241	3.1431	3.3015	3.21312	4.16587	3.82019	3.57462	3.76159	3.46574	3.86259	4.04849	3.82847	2.33054	3.14406	3.55362	3.4093	2.79769	2.86365	2.80633	3.02427	2.53702
31.0044	48.9594	176254	2.93014	2.69784	3.05163	3.3639	3.18308	3.57788	3.5477	3.50205	3.43614	3.48217	3.48821	3.50812	3.53776	3.0856	1.94145	3.53568	3.82099	3.75927	3.11109	3.10227	3.37559	3.42679	3.44366	3.29941	3.40531	3.14063	2.04666	3.44354	3.60425	3.50672	4.50846	4.18243	3.89232	4.09951	3.77847	4.17213	4.44563	4.18322	2.53187	3.47186	3.8786	3.71457	3.05276	3.13664	3.06672	3.30407	2.74074
32.2536	50.2086	180751	3.1901	2.92749	3.31348	3.63287	3.47079	3.86174	3.77561	3.7701	3.721	3.80919	3.76022	3.77227	3.81563	3.34492	2.07431	3.81439	4.12198	4.00396	3.3506	3.35295	3.57956	3.66228	3.68999	3.5524	3.66169	3.37347	2.17454	3.73959	3.88861	3.79437	4.81286	4.50813	4.21226	4.43246	4.07444	4.48135	4.81562	4.49357	2.7208	3.72321	4.21908	4.00418	3.29435	3.38908	3.2915	3.53469	2.95055
33.5042	51.4592	185253	3.44051	3.15014	3.55437	3.8755	3.77049	4.11361	4.01103	4.0383	4.00029	4.05512	3.99229	4.05456	4.087	3.60837	2.20706	4.11377	4.45893	4.28845	3.5868	3.58385	3.76071	3.88357	3.93106	3.81059	3.9099	3.60108	2.33513	4.0123	4.19186	4.04474	5.07092	4.83535	4.47057	4.72811	4.35343	4.76404	5.15915	4.82554	2.91851	4.0052	4.5194	4.2927	3.49178	3.59538	3.5201	3.78411	3.11991
34.7539	52.7089	189752	3.69293	3.38751	3.81726	4.08574	4.04092	4.35257	4.23688	4.28757	4.27327	4.28981	4.24155	4.33122	4.33331	3.85082	2.37193	4.40298	4.7602	4.54398	3.78293	3.7977	3.94765	4.1271	4.15075	4.05068	4.16216	3.83114	2.51313	4.30157	4.45661	4.30803	5.29513	5.15459	4.72481	5.0346	4.57867	5.04035	5.43132	5.08858	3.12927	4.24615	4.82861	4.54084	3.68189	3.83981	3.75612	4.02175	3.32574
35.7536	53.7086	193351	3.86528	3.58593	4.009	4.3057	4.25305	4.52915	4.39802	4.47103	4.47928	4.48648	4.43402	4.50465	4.54839	4.05725	2.49321	4.61116	4.97874	4.77144	3.94205	3.99146	4.09977	4.28409	4.30657	4.25285	4.33208	4.00001	2.63732	4.54879	4.67276	4.50716	5.4325	5.35063	4.86716	5.18422	4.76693	5.24632	5.68435	5.29519	3.29027	4.44543	5.0473	4.74778	3.87716	4.00125	3.94294	4.23252	3.46923
37.0033	54.9583	197850	4.09214	3.82923	4.22446	4.54147	4.51721	4.75639	4.56651	4.68876	4.70899	4.6683	4.68992	4.76914	4.80289	4.28554	2.6528	4.82698	5.21137	4.95755	4.16942	4.22089	4.31421	4.50341	4.51721	4.48541	4.56033	4.22316	2.83505	4.79192	4.9586	4.76253	5.58412	5.55833	5.0712	5.35801	4.94972	5.41044	5.86396	5.52656	3.49106	4.70171	5.30871	5.03412	4.05942	4.25539	4.18044	4.45379	3.65381
38.2536	56.2086	202351	4.34593	4.06293	4.47952	4.80634	4.77606	4.95244	4.76421	4.90562	4.96983	4.91349	4.89276	5.03584	5.03691	4.52211	2.8149	5.05454	5.42931	5.17824	4.36288	4.45577	4.49936	4.67779	4.70506	4.72548	4.76424	4.42365	3.00097	5.03559	5.22458	4.99743	5.73626	5.76259	5.25929	5.53397	5.17886	5.60851	5.96702	5.6815	3.67842	4.91488	5.57304	5.26831	4.2957	4.45937	4.40977	4.60425	3.82353
39.5031	57.4581	206849	4.56748	4.32333	4.71697	5.0314	5.05565	5.11206	4.96584	5.10531	5.1679	5.06938	5.1499	5.29857	5.23095	4.7513	3.00824	5.30013	5.61862	5.36248	4.59377	4.7538	4.70432	4.91972	4.88512	4.97295	4.96699	4.65269	3.21547	5.27461	5.42459	5.21562	5.82848	5.93209	5.41396	5.70888	5.3502	5.6976	6.11446	5.81769	3.84913	5.13629	5.80943	5.41801	4.48186	4.64633	4.64078	4.82693	3.98229
40.5036	58.4586	210451	4.74389	4.52643	4.88503	5.21273	5.2271	5.26985	5.16255	5.31159	5.34748	5.23977	5.32504	5.51065	5.39348	4.94841	3.15518	5.48164	5.74821	5.52391	4.74613	4.91994	4.89353	5.08318	5.0403	5.15456	5.09968	4.85299	3.38427	5.42573	5.57851	5.41728	5.91863	6.01663	5.47024	5.75518	5.45467	5.83767	6.22318	5.91387	4.03045	5.30365	5.9558	5.59075	4.65771	4.82828	4.83355	5.02877	4.14797
41.7536	59.7086	214951	4.95241	4.80676	5.12129	5.4428	5.46033	5.45039	5.3539	5.49641	5.53695	5.46449	5.53121	5.76653	5.63372	5.18632	3.38343	5.66812	5.96762	5.66919	5.01235	5.09768	5.0522	5.25453	5.2493	5.42937	5.34651	5.07329	3.60396	5.62999	5.79199	5.57502	5.98334	6.10899	5.60339	5.85065	5.60847	5.91324	6.24845	5.96695	4.20744	5.50746	6.12159	5.77909	4.85948	5.03198	5.02006	5.22672	4.31174
43.0044	60.9594	219454	5.16165	5.05929	5.34076	5.62435	5.71183	5.61505	5.51721	5.7135	5.73948	5.66011	5.72501	5.96332	5.85522	5.40252	3.58995	5.85298	6.13553	5.87699	5.21156	5.35197	5.26001	5.45949	5.43433	5.59976	5.54321	5.25379	3.81526	5.77556	5.97295	5.83177	5.97913	6.22205	5.70148	5.91476	5.66208	5.99088	6.25984	5.97499	4.36844	5.66707	6.30469	5.9107	5.08063	5.20908	5.20719	5.43197	4.47731
44.2542	62.2092	223953	5.35695	5.2891	5.5501	5.8105	5.93195	5.78912	5.69217	5.89028	5.9573	5.80155	5.92739	6.14785	6.0832	5.58691	3.80653	6.02532	6.28229	6.03238	5.42408	5.55475	5.42159	5.6283	5.62355	5.79527	5.72405	5.40265	4.05222	5.97469	6.15144	6.01227	6.01773	6.27159	5.7486	5.98611	5.72713	6.01421	6.25976	5.92415	4.51525	5.88598	6.43124	6.06795	5.20702	5.3847	5.40793	5.51477	4.64801
45.5036	63.4586	228451	5.55495	5.49439	5.73248	6.0194	6.08559	5.93774	5.87653	6.0883	6.11206	5.9385	6.0892	6.31013	6.19825	5.75432	4.00254	6.18493	6.42718	6.21863	5.58134	5.70272	5.59971	5.84446	5.8187	6.00015	5.90654	5.54258	4.24099	6.12021	6.29406	6.23599	6.02404	6.26465	5.86439	6.02903	5.74329	6.01661	6.22023	5.94541	4.65462	6.06019	6.56507	6.21948	5.39722	5.55541	5.56863	5.67352	4.80117
46.5039	64.4589	232052	5.66417	5.6674	5.89562	6.14806	6.21924	6.04457	5.95487	6.195	6.23828	6.09021	6.19077	6.39774	6.32296	5.8638	4.17601	6.31822	6.58651	6.31009	5.6917	5.81806	5.68892	5.93035	5.93784	6.14732	6.03632	5.65608	4.3806	6.20388	6.36705	6.37711	6.04066	6.24662	5.86175	6.07363	5.81193	5.97773	6.22388	5.93028	4.75755	6.17159	6.63117	6.37978	5.52585	5.63729	5.67816	5.7831	4.89494
47.7542	65.7092	236553	5.80678	5.85164	6.10623	6.2912	6.36333	6.18898	6.0544	6.31367	6.33684	6.18139	6.3142	6.45901	6.46387	5.97085	4.37745	6.46804	6.68429	6.46723	5.81924	5.90646	5.80219	6.04139	6.08768	6.27967	6.13539	5.76137	4.54941	6.33286	6.48755	6.53886	6.0491	6.1864	5.92186	6.06955	5.82351	5.98595	6.19554	5.89839	4.82956	6.25804	6.70218	6.47578	5.67473	5.7652	5.76504	5.87269	4.94358
49.0042	66.9592	241053	5.93976	6.01192	6.2794	6.40421	6.46959	6.31829	6.12002	6.41501	6.43942	6.32823	6.42757	6.53865	6.58876	6.06919	4.54642	6.52815	6.77867	6.59446	5.97124	6.06429	5.85736	6.11878	6.21137	6.37018	6.20779	5.83809	4.70078	6.46755	6.58899	6.69882	6.01874	6.19496	5.90865	6.0593	5.88617	5.96358	6.12702	5.81911	4.85563	6.36534	6.83497	6.61567	5.76532	5.85914	5.84576	5.77301	5.00319
50.2542	68.2092	245553	6.08671	6.1664	6.31761	6.48647	6.60747	6.40101	6.14753	6.49292	6.50659	6.38551	6.44063	6.60081	6.62664	6.15495	4.74678	6.57805	6.851	6.68859	6.00797	6.1477	5.95094	6.22036	6.34465	6.40843	6.27311	5.90914	4.8495	6.52458	6.65527	6.80263	5.95705	6.13214	5.89548	5.99734	5.88791	5.87341	6.04638	5.77342	4.88614	6.43155	6.88762	6.70387	5.77936	5.86704	5.87575	5.76807	5.05916
51.2547	69.2097	249155	6.15	6.22338	6.39859	6.54063	6.62767	6.4885	6.18884	6.53999	6.61662	6.47824	6.5329	6.58865	6.66621	6.24928	4.85954	6.62646	6.92134	6.76099	6.07618	6.17988	5.95949	6.25245	6.40597	6.48277	6.33659	5.96518	4.8996	6.57423	6.70219	6.89066	5.9166	6.06973	5.83885	5.96641	5.88601	5.8293	5.98823	5.69639	4.8906	6.49778	6.92872	6.78997	5.79725	5.86408	5.83024	5.69188	5.04022
52.5047	70.4597	253655	6.2262	6.32852	6.47693	6.6182	6.72761	6.55465	6.16079	6.5937	6.69637	6.50877	6.5807	6.6327	6.76164	6.27306	4.97647	6.67661	6.91541	6.79946	6.11124	6.18729	5.98214	6.32411	6.4644	6.53852	6.37494	6.03317	5.02849	6.65618	6.74217	6.97494	5.87243	5.94616	5.79628	5.88081	5.84683	5.76371	5.95463	5.61299	4.92251	6.52083	6.98216	6.82343	5.79667	5.7829	5.86496	5.74325	4.98871
53.7556	71.7106	258158	6.30724	6.40851	6.57868	6.63013	6.8006	6.55216	6.16115	6.57743	6.74493	6.52542	6.61142	6.6358	6.79452	6.26986	5.07425	6.66999	6.90186	6.85427	6.19645	6.21345	6.05755	6.3513	6.51286	6.55595	6.40692	6.02498	5.08458	6.6297	6.77715	6.99803	5.7722	5.83991	5.71006	5.84561	5.83006	5.67585	5.84893	5.50449	4.91817	6.50064	6.96805	6.9065	5.73945	5.71451	5.7727	5.4953	4.94881
55.0058	72.9608	262659	6.34279	6.51118	6.63502	6.61281	6.78973	6.59517	6.16888	6.59389	6.78358	6.5401	6.62191	6.62555	6.7865	6.25254	5.25234	6.7036	6.88994	6.88461	6.2201	6.22544	6.08601	6.41155	6.56205	6.58931	6.42942	6.06477	5.17319	6.61817	6.79094	7.01865	5.6996	5.73421	5.64951	5.75914	5.75265	5.60802	5.76013	5.42947	4.88136	6.47814	6.96385	6.94899	5.67554	5.66271	5.68028	5.3697	4.8688
56.2553	74.2103	267157	6.38323	6.54959	6.61668	6.63578	6.81422	6.62791	6.14143	6.58986	6.77625	6.45409	6.60428	6.60028	6.72837	6.25704	5.31979	6.65714	6.88768	6.89076	6.21228	6.21683	6.12106	6.42734	6.59967	6.61974	6.41725	6.07937	5.24208	6.58701	6.79301	7.03367	5.59139	5.64055	5.52834	5.65754	5.7002	5.48839	5.61109	5.29748	4.76258	6.46913	6.90368	6.95724	5.55886	5.55425	5.58012	5.36382	4.7684
57.255	75.21	270756	6.38976	6.58472	6.62022	6.60754	6.80191	6.60062	6.07694	6.56446	6.76207	6.48923	6.64173	6.56311	6.71189	6.22413	5.37994	6.62662	6.82053	6.88085	6.25749	6.21454	6.12408	6.43162	6.61937	6.58282	6.3913	6.02801	5.18114	6.57032	6.74703	7.03727	5.51114	5.53253	5.42867	5.59078	5.69679	5.4079	5.55405	5.20431	4.7314	6.4125	6.93057	6.94932	5.44261	5.4903	5.4555	5.27072	4.66631
58.5058	76.4608	275259	6.34402	6.62481	6.6551	6.57582	6.77214	6.55622	6.0222	6.55122	6.76869	6.45913	6.6188	6.53438	6.68986	6.14235	5.44508	6.60146	6.74935	6.81517	6.26511	6.17234	6.10945	6.42978	6.61299	6.55741	6.3748	6.01006	5.25409	6.56144	6.70316	6.98403	5.3805	5.37369	5.33267	5.48337	5.67396	5.28981	5.43395	5.07833	4.63571	6.37038	6.84564	6.91703	5.30832	5.36929	5.35616	4.98375	4.61207
59.7567	77.7117	279762	6.28552	6.61868	6.63138	6.52386	6.70449	6.53864	5.98776	6.50349	6.74697	6.4785	6.59135	6.49993	6.62575	6.11597	5.49747	6.57985	6.65596	6.78616	6.28906	6.18603	6.06858	6.42691	6.53197	6.56619	6.35879	5.99272	5.23508	6.49081	6.64168	6.94758	5.28557	5.2227	5.23162	5.35471	5.60195	5.20232	5.35837	4.96434	4.53834	6.28758	6.77571	6.94079	5.17127	5.22208	5.22551	4.85866	4.5071
61.0075	78.9625	284265	6.2033	6.55669	6.61357	6.44144	6.66511	6.49043	5.96433	6.44421	6.71075	6.40494	6.54366	6.47085	6.58188	6.07079	5.52849	6.5027	6.55366	6.7437	6.2885	6.17933	6.01693	6.41561	6.43919	6.49594	6.28021	5.94567	5.28968	6.44547	6.531	6.88016	5.17509	5.1202	5.12527	5.29672	5.47905	5.12083	5.24326	4.82299	4.44895	6.18232	6.65215	6.83898	5.02629	5.06196	5.05128	4.71075	4.40785
62.0067	79.9617	287862	6.11307	6.55613	6.60623	6.35368	6.55666	6.44765	5.94505	6.40202	6.66688	6.38654	6.51722	6.35769	6.54125	5.98076	5.52321	6.42207	6.46302	6.61897	6.24572	6.1109	5.98725	6.33495	6.40116	6.45781	6.27196	5.89641	5.24277	6.52039	6.48194	6.79601	5.04173	5.02436	5.07527	5.22181	5.43397	5.04697	5.18026	4.74383	4.38144	6.06633	6.58718	6.8415	4.91453	4.96993	4.94575	4.58833	4.33862
63.2564	81.2114	292361	5.99606	6.49297	6.59617	6.23636	6.48442	6.38677	5.86742	6.30937	6.60906	6.37269	6.42743	6.36365	6.45156	5.96903	5.488	6.36479	6.31957	6.57139	6.17851	6.03106	5.87643	6.28104	6.37117	6.42068	6.22057	5.85178	5.18836	6.38669	6.41261	6.71469	4.98318	4.87827	4.96711	5.157	5.34563	4.92107	5.05954	4.64572	4.26936	5.98364	6.46049	6.803	4.83243	4.86228	4.82224	4.43922	4.2179
64.5064	82.4614	296861	5.86787	6.39193	6.51896	6.08667	6.34338	6.27658	5.79585	6.24835	6.56885	6.32076	6.3552	6.30456	6.36475	5.9619	5.44505	6.2316	6.18243	6.46459	6.06875	5.98946	5.79532	6.18329	6.28602	6.34879	6.17926	5.78616	5.1507	6.2076	6.26308	6.60797	4.89654	4.79903	4.82671	5.04176	5.25574	4.79441	4.90852	4.52038	4.17202	5.88816	6.32918	6.6592	4.65184	4.72975	4.69071	4.31098	4.09018
65.7553	83.7103	301357	5.7361	6.23897	6.4502	5.93399	6.24056	6.18125	5.74764	6.18836	6.49357	6.25672	6.29559	6.21993	6.25893	5.82817	5.39281	6.07151	6.03005	6.34536	5.99351	5.9142	5.77602	6.14694	6.21299	6.24842	6.06912	5.69736	5.12044	5.99756	6.12235	6.53883	4.74317	4.65558	4.70616	4.94531	5.12069	4.6615	4.75627	4.39926	4.08042	5.77044	6.18235	6.56841	4.5088	4.61874	4.59113	4.191	3.99356
67.0044	84.9594	305854	5.57256	6.02398	6.2831	5.7541	6.06809	6.05498	5.66392	6.11149	6.41734	6.1908	6.24136	6.21357	6.18495	5.74142	5.30875	5.90752	5.89911	6.25884	5.94159	5.89072	5.71862	6.09403	6.15667	6.20735	5.9902	5.63563	5.03179	5.83806	6.00871	6.41234	4.59342	4.48944	4.59149	4.8425	4.9201	4.48503	4.58531	4.2477	4.00514	5.60964	6.11111	6.46443	4.36248	4.45157	4.46333	4.13454	3.91084
68.0044	85.9594	309454	5.46599	5.89071	6.14472	5.62655	5.92259	5.9387	5.61631	6.0156	6.37503	6.13457	6.16276	6.14076	6.08596	5.641	5.24452	5.77896	5.7439	6.20012	5.92268	5.82362	5.68027	6.02217	6.07577	6.15107	5.90035	5.60131	4.96335	5.69701	5.8938	6.31166	4.50712	4.38089	4.49315	4.75386	4.78428	4.40791	4.48967	4.18728	3.91271	5.52413	5.96567	6.34917	4.24137	4.3537	4.36008	4.0675	3.82402
69.2547	87.2097	313955	5.38074	5.87778	6.05871	5.47305	5.77193	5.8395	5.70323	6.0591	6.39594	6.23306	6.14999	6.18906	6.08359	5.62738	5.14816	5.58712	5.61362	6.12906	5.98278	5.99031	5.69752	6.04117	6.07459	6.18872	5.9984	5.65875	4.9372	5.42937	5.74893	6.2114	4.62464	4.53361	4.61597	4.87697	4.83185	4.60416	4.63172	4.30122	4.07185	5.34778	5.75943	6.2423	4.24177	4.40316	4.39051	4.07989	3.82698
70.505	88.46	318456	5.27127	5.58901	5.81447	5.27025	5.54252	5.71353	5.69288	6.00076	6.3815	6.17186	6.07287	6.12264	6.03205	5.56613	5.1089	5.30866	5.38658	5.93701	6.0061	6.12533	5.70309	6.03204	6.04471	6.18346	5.98791	5.64446	4.84663	5.15447	5.51254	6.06936	4.4738	4.34368	4.46255	4.63874	4.68535	4.41916	4.49925	4.19893	4.02127	5.10316	5.58101	6.0974	4.2323	4.34558	4.33102	4.09862	3.83613
[truncated: 28 more columns]

## Sheet: Data Analysis - Curve
Cell Index vs Time
Time (Hour)	Time (hh:mm:ss)	Target only	4Naive	8Naive	4Naive+Eng	8Naive+Eng	4ALD	8ALD	4ALD+Eng	8ALD+Eng	4CD81	8CD81	4CD81+Eng	8CD81+Eng	4CD82	8CD82	4CD82+Eng	8CD82+Eng	4/8Naive+Eng	4/8ALD+Eng	4/8CD81+Eng	4/8CD82+Eng	4/8Naive	4/8ALD	4/8CD81	4/8CD82
0	00:00:00	0	0	0	0	0	0	0	0	0	0	0	0	0	0	0	0	0	0	0	0	0	0	0	0	0
0.003889	00:00:14	-0.0022	-0.0006	0.0016	0.0002	0.0009	-0.0018	-0.0002	-0.0001	-0.0003	-0.0015	0	-0.0006	0	-0.0004	-0.0007	0.0005	-0.0007	0.0007	-0.0002	-0.0003	-0.0001	-0.0017	0.0015	-0.0005	-0.0011
1.11806	01:07:05	0.0329	0.0398	0.0465	0.049	0.058	0.0422	0.0435	0.0486	0.0485	0.0395	0.0418	0.0455	0.0414	0.0399	0.0381	0.0417	0.0423	0.0518	0.0529	0.0459	0.0338	0.0385	0.0375	0.0407	0.0394
1.36833	01:22:06	0.0686	0.084	0.1049	0.1144	0.1179	0.0804	0.0932	0.1055	0.0987	0.076	0.0909	0.1018	0.0903	0.0804	0.0924	0.1066	0.0926	0.0958	0.0944	0.0861	0.0746	0.1109	0.0938	0.0957	0.1034
1.61806	01:37:05	0.1058	0.1237	0.1458	0.153	0.1559	0.1175	0.1338	0.1482	0.1388	0.1114	0.1265	0.1429	0.1266	0.1159	0.1328	0.1474	0.132	0.1313	0.1306	0.1214	0.1074	0.154	0.1338	0.1383	0.1426
1.86778	01:52:04	0.1233	0.1427	0.1689	0.1768	0.1768	0.1337	0.1516	0.1669	0.1571	0.1275	0.1429	0.1632	0.143	0.1339	0.1525	0.1645	0.1492	0.1479	0.1479	0.1392	0.1229	0.1763	0.1535	0.1574	0.1568
2.11778	02:07:04	0.1345	0.156	0.1857	0.1925	0.1903	0.1485	0.1661	0.1855	0.1703	0.1422	0.1568	0.1781	0.159	0.1491	0.1685	0.1799	0.1638	0.1597	0.1642	0.1559	0.137	0.191	0.1705	0.1722	0.1721
2.36806	02:22:05	0.1432	0.166	0.1968	0.2052	0.2008	0.1581	0.1779	0.1993	0.1824	0.1509	0.1686	0.1911	0.1716	0.1596	0.1823	0.1923	0.1758	0.1696	0.1758	0.1671	0.1472	0.2026	0.1818	0.1833	0.1856
2.61806	02:37:05	0.1483	0.1726	0.2073	0.2139	0.2105	0.1663	0.1862	0.2097	0.1908	0.1591	0.1775	0.2017	0.1804	0.1671	0.1927	0.2015	0.1826	0.1769	0.1855	0.1772	0.1573	0.2096	0.1928	0.1919	0.1936
2.86778	02:52:04	0.1546	0.1782	0.2124	0.2187	0.218	0.1715	0.1924	0.2171	0.2005	0.1648	0.1853	0.2096	0.1878	0.1717	0.2	0.2095	0.1907	0.1845	0.1941	0.1868	0.1642	0.2151	0.1993	0.1996	0.2008
3.11806	03:07:05	0.1578	0.1834	0.2197	0.226	0.225	0.1767	0.1991	0.2248	0.2088	0.1717	0.1913	0.2185	0.1959	0.1768	0.2067	0.2168	0.1967	0.1899	0.2015	0.195	0.1713	0.2219	0.2063	0.2068	0.2076
3.36833	03:22:06	0.1612	0.1902	0.2262	0.2332	0.231	0.1848	0.2056	0.2313	0.2153	0.177	0.1983	0.2251	0.2033	0.1812	0.2119	0.2225	0.2033	0.1961	0.2089	0.2016	0.1796	0.2272	0.2125	0.2131	0.2141
3.61833	03:37:06	0.1653	0.1962	0.2318	0.2398	0.2374	0.1896	0.2114	0.2374	0.223	0.1828	0.2051	0.2349	0.2095	0.1844	0.2191	0.2282	0.2095	0.2013	0.2147	0.2081	0.1843	0.2334	0.2169	0.2205	0.2207
3.86833	03:52:06	0.1706	0.2001	0.2368	0.2457	0.2446	0.1958	0.2187	0.2441	0.231	0.1876	0.2108	0.2401	0.2155	0.1908	0.2253	0.235	0.2152	0.2072	0.2216	0.2157	0.1924	0.2388	0.2247	0.2268	0.2277
4.11861	04:07:07	0.1739	0.2058	0.2437	0.2512	0.25	0.2002	0.224	0.2505	0.2386	0.1933	0.2182	0.2474	0.2238	0.1964	0.232	0.2408	0.2213	0.2126	0.2278	0.2239	0.1996	0.243	0.2296	0.2331	0.2347
4.36861	04:22:07	0.1785	0.2123	0.2489	0.2562	0.2553	0.2065	0.2297	0.2547	0.2437	0.1993	0.2247	0.2547	0.2301	0.2007	0.2371	0.2461	0.2276	0.2177	0.2347	0.2304	0.2055	0.2483	0.2355	0.2389	0.2408
4.61889	04:37:08	0.1832	0.2169	0.2538	0.2619	0.2613	0.2116	0.2349	0.2611	0.2503	0.2042	0.2308	0.261	0.2371	0.208	0.2414	0.2536	0.2326	0.2238	0.2402	0.2357	0.2112	0.2536	0.2428	0.2449	0.2467
4.86917	04:52:09	0.1868	0.2205	0.2601	0.2663	0.2671	0.2159	0.2398	0.2671	0.2566	0.2097	0.2347	0.2662	0.2421	0.2116	0.2456	0.2579	0.2353	0.2287	0.2461	0.2422	0.2172	0.2575	0.2482	0.2497	0.2519
5.11944	05:07:10	0.1906	0.2252	0.2667	0.2704	0.2721	0.2216	0.2465	0.2724	0.2614	0.2143	0.2408	0.2713	0.2479	0.2163	0.2507	0.2646	0.2408	0.235	0.2524	0.2476	0.221	0.2633	0.2536	0.2569	0.2552
5.36944	05:22:10	0.194	0.2294	0.2717	0.2747	0.2758	0.2249	0.2514	0.2777	0.2677	0.2183	0.2458	0.2771	0.2535	0.2199	0.2557	0.2704	0.247	0.2377	0.2582	0.2539	0.2257	0.2681	0.2578	0.2612	0.2597
5.61944	05:37:10	0.1977	0.2335	0.2779	0.2797	0.2832	0.2301	0.2556	0.2833	0.2735	0.2251	0.2497	0.2825	0.2591	0.2256	0.2607	0.2734	0.2515	0.2418	0.2628	0.2603	0.2313	0.2734	0.2641	0.2668	0.2643
5.86944	05:52:10	0.2009	0.2377	0.2828	0.2851	0.2874	0.2346	0.2589	0.2897	0.2797	0.229	0.2553	0.2885	0.2645	0.2303	0.2659	0.28	0.2566	0.2461	0.2689	0.266	0.2367	0.2777	0.2699	0.2733	0.27
6.11861	06:07:07	0.2063	0.2428	0.2868	0.2895	0.2922	0.2398	0.2642	0.2953	0.2832	0.2341	0.2599	0.2932	0.271	0.2341	0.2702	0.2844	0.2629	0.249	0.2751	0.2715	0.2412	0.2814	0.2751	0.2779	0.2739
6.36861	06:22:07	0.21	0.2472	0.2923	0.2943	0.2981	0.2446	0.2693	0.3001	0.2883	0.2393	0.2652	0.299	0.2768	0.2388	0.2746	0.2895	0.2685	0.2545	0.2815	0.2759	0.2467	0.2874	0.2787	0.2841	0.2781
6.61861	06:37:07	0.2136	0.2525	0.2986	0.2975	0.3033	0.2501	0.2736	0.305	0.2945	0.244	0.269	0.3053	0.2829	0.2433	0.2791	0.2938	0.2709	0.2591	0.2868	0.2829	0.2502	0.291	0.2838	0.2914	0.2851
6.86861	06:52:07	0.2175	0.2571	0.3021	0.3031	0.3087	0.2555	0.2793	0.3112	0.2993	0.2501	0.2741	0.3118	0.2867	0.2468	0.2839	0.3009	0.2759	0.2642	0.292	0.2891	0.2542	0.2963	0.2886	0.2964	0.2882
7.11889	07:07:08	0.2212	0.2614	0.3087	0.3075	0.3143	0.2591	0.2837	0.3169	0.307	0.2546	0.2806	0.3165	0.2929	0.2514	0.2877	0.3054	0.2809	0.2675	0.2974	0.2928	0.2596	0.3016	0.2938	0.3015	0.2933
7.36861	07:22:07	0.2241	0.266	0.3141	0.3125	0.3196	0.2651	0.289	0.3214	0.3132	0.2608	0.2848	0.3227	0.2987	0.2562	0.2912	0.3096	0.2848	0.2721	0.3024	0.2995	0.2645	0.3075	0.2978	0.3066	0.2986
7.61861	07:37:07	0.2274	0.2705	0.3188	0.3158	0.3251	0.2696	0.2943	0.3266	0.3179	0.2655	0.2907	0.3288	0.3038	0.2593	0.2959	0.3148	0.2895	0.2768	0.3067	0.3051	0.2689	0.3106	0.3049	0.312	0.3028
7.86861	07:52:07	0.2321	0.2752	0.3234	0.3204	0.3282	0.2745	0.2977	0.3318	0.3223	0.2697	0.2945	0.3355	0.3103	0.2639	0.3006	0.3188	0.2932	0.2809	0.3114	0.3104	0.2725	0.3169	0.3098	0.3167	0.3069
8.11861	08:07:07	0.2341	0.2791	0.329	0.3257	0.3328	0.2783	0.3008	0.3367	0.3272	0.2747	0.2994	0.3411	0.3151	0.2675	0.305	0.324	0.2988	0.2838	0.3157	0.3151	0.276	0.321	0.315	0.3212	0.311
8.3675	08:22:03	0.2368	0.284	0.3336	0.3313	0.34	0.2823	0.307	0.3417	0.3324	0.2775	0.3041	0.3454	0.3191	0.2706	0.3085	0.3278	0.3034	0.2873	0.3214	0.3217	0.2794	0.3228	0.3181	0.3272	0.3165
8.6175	08:37:03	0.24	0.2881	0.3391	0.3341	0.3444	0.2861	0.3121	0.3472	0.3385	0.2808	0.3108	0.3513	0.325	0.2756	0.3132	0.3315	0.3063	0.2911	0.3274	0.3262	0.2828	0.3274	0.3232	0.3326	0.3198
8.86722	08:52:02	0.2429	0.2918	0.3438	0.3383	0.3479	0.2908	0.3156	0.351	0.3438	0.2855	0.3137	0.3542	0.3305	0.2778	0.3165	0.3357	0.3107	0.2967	0.3312	0.3289	0.2881	0.3303	0.3289	0.3379	0.3258
9.11722	09:07:02	0.2463	0.2956	0.3459	0.3431	0.3523	0.294	0.3198	0.3563	0.347	0.2879	0.3176	0.36	0.3352	0.2808	0.3192	0.3396	0.3145	0.3009	0.3346	0.3345	0.2913	0.3348	0.334	0.3425	0.3295
9.36722	09:22:02	0.2489	0.2996	0.3508	0.3464	0.356	0.2981	0.3238	0.36	0.3529	0.2919	0.3226	0.3655	0.3387	0.2859	0.3221	0.343	0.3198	0.3045	0.3399	0.339	0.2952	0.3396	0.3384	0.3449	0.331
9.61722	09:37:02	0.2513	0.3039	0.3543	0.3519	0.3598	0.3023	0.3281	0.3621	0.3577	0.2958	0.3261	0.3699	0.3426	0.291	0.3277	0.3463	0.3242	0.3088	0.3433	0.3427	0.2984	0.3429	0.3426	0.3487	0.3359
9.86722	09:52:02	0.2535	0.3074	0.3586	0.3548	0.3644	0.3057	0.3331	0.3701	0.3623	0.3005	0.3293	0.3744	0.35	0.2948	0.3313	0.3489	0.3277	0.3128	0.3497	0.3462	0.3004	0.3479	0.3471	0.3531	0.3391
10.1172	10:07:02	0.2578	0.3119	0.3635	0.3586	0.3685	0.3106	0.3366	0.3769	0.3677	0.304	0.3341	0.3805	0.3558	0.298	0.3368	0.354	0.3291	0.3168	0.3525	0.3518	0.3034	0.3514	0.351	0.3583	0.3427
10.3675	10:22:03	0.2619	0.3133	0.3667	0.3648	0.3732	0.3131	0.3419	0.3829	0.3718	0.3082	0.3402	0.3871	0.3608	0.3003	0.3392	0.3577	0.3337	0.3223	0.3579	0.358	0.3067	0.3526	0.3568	0.3623	0.3464
10.6175	10:37:03	0.2649	0.3161	0.3713	0.3686	0.3772	0.3171	0.3444	0.3879	0.3764	0.3123	0.3439	0.3917	0.3672	0.3045	0.3449	0.3613	0.3386	0.3265	0.3637	0.3642	0.3093	0.3565	0.3624	0.3692	0.3509
10.8672	10:52:02	0.2685	0.3214	0.3782	0.3736	0.3819	0.3233	0.3513	0.3926	0.3822	0.316	0.3501	0.3943	0.3709	0.3084	0.3477	0.3661	0.3417	0.3301	0.3677	0.3686	0.3145	0.3618	0.3673	0.3728	0.3572
11.1172	11:07:02	0.2718	0.3271	0.3828	0.3787	0.3858	0.3279	0.3555	0.3965	0.3861	0.3213	0.3543	0.399	0.3771	0.3126	0.3522	0.3709	0.3465	0.3326	0.3739	0.3742	0.3195	0.3675	0.3754	0.3779	0.3614
11.3675	11:22:03	0.2749	0.3304	0.3887	0.3847	0.3927	0.3327	0.3616	0.4042	0.3915	0.327	0.3583	0.4061	0.3822	0.3166	0.3559	0.3747	0.3504	0.3386	0.3812	0.3815	0.3248	0.3731	0.3793	0.3847	0.3656
11.6175	11:37:03	0.2794	0.3356	0.3934	0.3889	0.3968	0.3395	0.3675	0.4087	0.3961	0.3315	0.3647	0.4117	0.3881	0.322	0.3605	0.3798	0.3552	0.3422	0.3865	0.3863	0.3281	0.3781	0.3858	0.3891	0.3713
11.8675	11:52:03	0.2835	0.3394	0.3996	0.3958	0.4014	0.3426	0.3742	0.4131	0.4033	0.3369	0.3705	0.4186	0.3939	0.3266	0.3645	0.3837	0.3593	0.3475	0.3908	0.3928	0.3317	0.3813	0.3903	0.3938	0.3767
12.1175	12:07:03	0.2878	0.3432	0.4054	0.3997	0.4079	0.3478	0.3787	0.4212	0.4083	0.3413	0.3768	0.4237	0.3986	0.3323	0.3693	0.3906	0.3651	0.3527	0.3977	0.3994	0.3387	0.3873	0.397	0.401	0.3822
12.3675	12:22:03	0.2927	0.3486	0.4094	0.4052	0.4139	0.3523	0.3853	0.4286	0.4147	0.3479	0.3828	0.4299	0.4042	0.3381	0.3756	0.3949	0.3696	0.3573	0.4016	0.4051	0.3422	0.3928	0.4047	0.4078	0.3823
12.6172	12:37:02	0.2962	0.3542	0.4145	0.4102	0.4202	0.3596	0.3925	0.4341	0.4204	0.3527	0.3884	0.4365	0.4121	0.3422	0.3811	0.4	0.3732	0.3621	0.4064	0.412	0.3478	0.3995	0.4107	0.4133	0.3873
12.8672	12:52:02	0.2998	0.3586	0.4196	0.4166	0.4272	0.3644	0.3982	0.4389	0.4269	0.3586	0.3931	0.442	0.4177	0.3462	0.385	0.4059	0.374	0.3665	0.4101	0.4184	0.3512	0.4026	0.4162	0.419	0.392
13.1172	13:07:02	0.3038	0.362	0.4248	0.424	0.4341	0.3694	0.4056	0.4469	0.4332	0.3645	0.3977	0.4485	0.4236	0.3511	0.3892	0.4113	0.3778	0.3717	0.4109	0.4251	0.3571	0.4073	0.4237	0.4243	0.3967
13.3672	13:22:02	0.3069	0.367	0.4308	0.4283	0.4396	0.3746	0.4128	0.4544	0.4388	0.3698	0.4045	0.4537	0.4304	0.3552	0.3949	0.415	0.3855	0.3773	0.4166	0.4324	0.3613	0.4129	0.4282	0.4287	0.4007
13.6175	13:37:03	0.3105	0.3724	0.4374	0.433	0.4458	0.3809	0.4195	0.4605	0.4464	0.3756	0.4108	0.459	0.4382	0.3593	0.4005	0.4218	0.3908	0.3822	0.423	0.439	0.3668	0.4184	0.4339	0.4345	0.4052
13.8678	13:52:04	0.3171	0.3771	0.4406	0.4353	0.4516	0.3877	0.4238	0.4662	0.4522	0.3802	0.4175	0.4637	0.4432	0.362	0.4038	0.4247	0.3952	0.3868	0.4277	0.445	0.3724	0.4212	0.4394	0.4427	0.4083
14.1181	14:07:05	0.3173	0.3765	0.4419	0.4371	0.4526	0.3879	0.4232	0.4694	0.455	0.3814	0.42	0.4655	0.4437	0.3639	0.4057	0.4242	0.3944	0.3866	0.4292	0.4475	0.3744	0.423	0.4403	0.4439	0.4091
14.3681	14:22:05	0.3178	0.3784	0.4406	0.4345	0.4503	0.389	0.4252	0.4696	0.4555	0.3825	0.4215	0.4659	0.446	0.3638	0.4052	0.4212	0.3954	0.3857	0.4302	0.4486	0.3752	0.4203	0.4412	0.4441	0.4069
14.6181	14:37:05	0.3163	0.3763	0.4362	0.4299	0.4478	0.3879	0.4232	0.4659	0.4575	0.3817	0.4197	0.4652	0.446	0.3622	0.402	0.4176	0.3944	0.3841	0.431	0.4477	0.3733	0.417	0.437	0.4423	0.4058
14.8683	14:52:06	0.3122	0.3731	0.4328	0.4258	0.4448	0.3889	0.4214	0.4649	0.4568	0.3797	0.4205	0.464	0.4439	0.3607	0.4009	0.416	0.3947	0.3828	0.4302	0.4471	0.3731	0.4155	0.4368	0.4405	0.4041
15.1183	15:07:06	0.3046	0.3685	0.4275	0.4212	0.4406	0.3862	0.4196	0.4603	0.4524	0.3791	0.4175	0.4601	0.4417	0.3577	0.398	0.4123	0.3916	0.3782	0.4271	0.4424	0.371	0.411	0.4335	0.4376	0.4004
15.3686	15:22:07	0.3002	0.3655	0.424	0.4165	0.4371	0.3837	0.4179	0.4575	0.4489	0.3753	0.4151	0.4596	0.4429	0.3531	0.395	0.4101	0.3886	0.3751	0.4263	0.4409	0.3696	0.4049	0.4323	0.436	0.3983
15.6186	15:37:07	0.2972	0.3634	0.4217	0.4158	0.4367	0.3828	0.4166	0.4586	0.4491	0.3744	0.4126	0.4586	0.4432	0.3535	0.3956	0.4092	0.3864	0.3743	0.4259	0.4408	0.3679	0.4033	0.4291	0.4342	0.396
15.8686	15:52:07	0.2948	0.3605	0.4215	0.4162	0.4345	0.3822	0.4173	0.4595	0.448	0.3746	0.4137	0.4588	0.4442	0.3514	0.395	0.4094	0.3874	0.3723	0.4253	0.4399	0.3672	0.4023	0.4304	0.4364	0.3967
16.1186	16:07:07	0.2966	0.3622	0.4244	0.416	0.437	0.3848	0.4186	0.4612	0.4506	0.3761	0.4156	0.4609	0.4456	0.3534	0.3963	0.4107	0.39	0.3741	0.4266	0.4421	0.3666	0.4052	0.4303	0.4369	0.3973
16.9547	16:57:17	0.3409	0.386	0.4228	0.3912	0.4285	0.4132	0.4561	0.4293	0.4589	0.4241	0.4321	0.4349	0.4401	0.3733	0.4085	0.3677	0.3883	0.3865	0.4218	0.4328	0.3493	0.3813	0.3981	0.4031	0.3574
17.205	17:12:18	0.2758	0.3435	0.3962	0.3812	0.3997	0.377	0.4388	0.4326	0.4419	0.3873	0.4162	0.4369	0.4207	0.3385	0.3945	0.3707	0.3694	0.345	0.3854	0.3954	0.3157	0.3689	0.388	0.3917	0.3431
17.4547	17:27:17	0.2589	0.3228	0.3741	0.365	0.3802	0.3565	0.4161	0.4125	0.4077	0.3653	0.3931	0.4189	0.388	0.3183	0.3758	0.3548	0.34	0.3238	0.3674	0.3797	0.3025	0.353	0.3698	0.3743	0.3313
17.705	17:42:18	0.2558	0.3126	0.3711	0.3642	0.3765	0.3539	0.4096	0.4061	0.3983	0.3619	0.3892	0.4134	0.3803	0.3153	0.3711	0.3515	0.3339	0.3198	0.365	0.3809	0.303	0.3504	0.3683	0.373	0.3314
17.955	17:57:18	0.2555	0.3102	0.3697	0.3654	0.3764	0.3543	0.4101	0.4058	0.3957	0.3631	0.3908	0.4111	0.3775	0.3161	0.3734	0.3525	0.3303	0.3186	0.3654	0.3822	0.3045	0.3526	0.3699	0.3756	0.3343
18.205	18:12:18	0.2565	0.3111	0.3721	0.3668	0.3792	0.3571	0.4162	0.4065	0.3953	0.3672	0.393	0.4137	0.3766	0.3179	0.379	0.3549	0.3297	0.3196	0.3687	0.3874	0.3101	0.356	0.3747	0.3807	0.3374
18.455	18:27:18	0.2588	0.3139	0.3776	0.372	0.3835	0.3616	0.423	0.4101	0.3949	0.3722	0.3994	0.4167	0.3784	0.3225	0.3848	0.3574	0.3306	0.3222	0.3745	0.3932	0.3146	0.3609	0.3796	0.3859	0.3441
18.7047	18:42:17	0.2594	0.3182	0.3825	0.3769	0.3901	0.3641	0.4298	0.4153	0.3919	0.3761	0.4054	0.4175	0.3795	0.325	0.389	0.361	0.3299	0.3257	0.3826	0.4008	0.3219	0.3659	0.387	0.3933	0.3509
18.9547	18:57:17	0.2633	0.3202	0.388	0.3801	0.3969	0.3655	0.4325	0.4177	0.3858	0.3789	0.41	0.4179	0.3792	0.3266	0.3911	0.3623	0.3248	0.3302	0.3894	0.4091	0.328	0.3716	0.3957	0.3998	0.3578
19.205	19:12:18	0.2669	0.3246	0.3926	0.3854	0.4032	0.3681	0.434	0.4182	0.379	0.3797	0.413	0.4197	0.3758	0.3273	0.3891	0.3643	0.3196	0.3346	0.3966	0.4174	0.3341	0.3769	0.4024	0.4059	0.3623
19.455	19:27:18	0.2693	0.3295	0.397	0.3913	0.4084	0.3698	0.4355	0.4196	0.3715	0.3809	0.4166	0.4194	0.3742	0.3291	0.3921	0.3664	0.3144	0.3392	0.3981	0.4239	0.3383	0.3817	0.4115	0.4147	0.3708
19.7053	19:42:19	0.2721	0.332	0.4021	0.3964	0.4121	0.37	0.4358	0.4204	0.3646	0.3803	0.4183	0.4171	0.3703	0.3291	0.3901	0.3645	0.308	0.3428	0.4043	0.4293	0.3436	0.387	0.4178	0.4221	0.3762
19.9553	19:57:19	0.273	0.3344	0.4052	0.4002	0.4146	0.369	0.435	0.4192	0.357	0.3786	0.4204	0.4163	0.3666	0.3262	0.3838	0.3619	0.3012	0.3451	0.4078	0.4336	0.3465	0.389	0.4221	0.4275	0.3803
20.2053	20:12:19	0.2744	0.3377	0.4079	0.4016	0.418	0.3671	0.436	0.4185	0.3481	0.3754	0.4198	0.414	0.3631	0.3249	0.3823	0.3612	0.296	0.3484	0.4122	0.4385	0.3475	0.3919	0.4262	0.4318	0.3821
20.4553	20:27:19	0.2743	0.3392	0.4102	0.4056	0.4195	0.3636	0.4353	0.4167	0.3425	0.3734	0.4199	0.4131	0.3588	0.3234	0.3813	0.3585	0.2917	0.3489	0.4151	0.4421	0.3513	0.3949	0.4304	0.4366	0.3869
20.7053	20:42:19	0.2736	0.3426	0.4132	0.406	0.4209	0.3597	0.4321	0.4175	0.3361	0.3717	0.4192	0.4095	0.3563	0.3218	0.3787	0.3579	0.2845	0.3457	0.42	0.4461	0.3542	0.3965	0.4362	0.441	0.3881
20.9553	20:57:19	0.275	0.3445	0.4131	0.4095	0.4234	0.3589	0.4299	0.4153	0.3295	0.3687	0.419	0.4078	0.3536	0.319	0.3767	0.3557	0.2794	0.3475	0.4238	0.4476	0.3573	0.3992	0.4395	0.4445	0.3925
21.2056	21:12:20	0.2766	0.3457	0.4154	0.4108	0.4239	0.3559	0.4289	0.4118	0.3237	0.3661	0.4203	0.4048	0.3504	0.3163	0.3746	0.3483	0.2757	0.3492	0.4254	0.4523	0.3614	0.4013	0.4423	0.447	0.3931
21.4556	21:27:20	0.278	0.3473	0.4183	0.4133	0.4248	0.355	0.43	0.4118	0.3181	0.3643	0.4193	0.4022	0.3472	0.3166	0.3743	0.347	0.271	0.3447	0.4282	0.4545	0.3646	0.4031	0.4477	0.4531	0.3961
21.7056	21:42:20	0.2785	0.3492	0.4231	0.415	0.4279	0.3534	0.4291	0.4112	0.3134	0.3618	0.4203	0.4021	0.3457	0.3152	0.3728	0.3466	0.2672	0.3479	0.4313	0.4593	0.3678	0.405	0.452	0.4573	0.4
21.955	21:57:18	0.28	0.352	0.4251	0.4172	0.4303	0.3528	0.4291	0.4119	0.3105	0.3613	0.4212	0.4025	0.3453	0.3126	0.3727	0.346	0.2654	0.3497	0.4366	0.4617	0.3643	0.408	0.4566	0.4606	0.4041
22.2047	22:12:17	0.2799	0.3549	0.4291	0.4183	0.4345	0.3534	0.4273	0.4121	0.3088	0.3614	0.4232	0.4021	0.3441	0.3117	0.3737	0.3458	0.2632	0.3538	0.4403	0.4658	0.3687	0.4104	0.4619	0.4667	0.4086
22.4547	22:27:17	0.2818	0.3578	0.4325	0.423	0.4377	0.3535	0.4275	0.4129	0.3055	0.3612	0.4244	0.4026	0.3461	0.3124	0.3738	0.3467	0.2621	0.3569	0.4445	0.4711	0.3681	0.4141	0.4668	0.471	0.4111
22.705	22:42:18	0.2839	0.3606	0.4363	0.4264	0.4415	0.3536	0.4239	0.4147	0.3046	0.3616	0.4278	0.4024	0.3461	0.3126	0.3752	0.3482	0.2608	0.3605	0.4497	0.4768	0.3734	0.416	0.4713	0.4774	0.4175
22.9553	22:57:19	0.2877	0.3647	0.4375	0.4301	0.4464	0.3567	0.4252	0.417	0.302	0.3643	0.4311	0.4038	0.3477	0.3127	0.3763	0.349	0.2597	0.3635	0.454	0.482	0.3775	0.4182	0.4777	0.4818	0.422
23.2056	23:12:20	0.2902	0.3696	0.4427	0.4347	0.4497	0.3589	0.4278	0.4197	0.3012	0.3657	0.4345	0.4067	0.3487	0.3147	0.3792	0.3485	0.2604	0.3678	0.4591	0.4904	0.3832	0.4224	0.4838	0.4878	0.4276
23.4553	23:27:19	0.2947	0.3748	0.4458	0.4406	0.4547	0.3609	0.4303	0.4243	0.2994	0.368	0.4384	0.41	0.3503	0.3172	0.3809	0.3539	0.2594	0.3727	0.465	0.4975	0.3886	0.4268	0.4926	0.4951	0.4339
23.7053	23:42:19	0.2941	0.3808	0.4528	0.4461	0.4605	0.3633	0.4327	0.4271	0.2987	0.3706	0.4435	0.4113	0.3537	0.319	0.3834	0.3555	0.2607	0.3775	0.4711	0.5063	0.3942	0.4319	0.5009	0.5021	0.4386
23.9556	23:57:20	0.2999	0.3859	0.4584	0.4531	0.4674	0.3659	0.4365	0.4316	0.3002	0.3734	0.4478	0.4174	0.3582	0.3226	0.3879	0.3574	0.2608	0.3833	0.4804	0.513	0.4027	0.4381	0.5059	0.5082	0.4451
24.2056	24:12:20	0.3053	0.3925	0.4662	0.4606	0.4733	0.3705	0.4426	0.4363	0.3001	0.3774	0.4532	0.4192	0.3602	0.3263	0.3924	0.3643	0.2603	0.3883	0.487	0.5208	0.411	0.4441	0.5156	0.5154	0.4527
24.4556	24:27:20	0.3106	0.4004	0.471	0.4673	0.481	0.3739	0.4467	0.4401	0.2996	0.3816	0.4585	0.4236	0.3623	0.3306	0.3961	0.3688	0.2617	0.3957	0.495	0.5293	0.4184	0.4513	0.5232	0.5242	0.4576
24.7058	24:42:21	0.3161	0.406	0.4767	0.4761	0.4896	0.3784	0.4518	0.4448	0.299	0.3867	0.464	0.4291	0.3657	0.3341	0.4009	0.3741	0.2629	0.4022	0.5043	0.5387	0.4272	0.46	0.5326	0.5306	0.4679
24.9561	24:57:22	0.3211	0.4146	0.4842	0.4806	0.4972	0.3832	0.4567	0.45	0.299	0.3927	0.47	0.436	0.367	0.3383	0.4051	0.3788	0.2646	0.4115	0.5122	0.5481	0.4373	0.4656	0.5448	0.5417	0.477
25.2061	25:12:22	0.3265	0.4227	0.4929	0.4854	0.505	0.3885	0.4607	0.4589	0.3006	0.3996	0.4771	0.4447	0.3703	0.3443	0.4107	0.3822	0.2675	0.42	0.5237	0.5576	0.4454	0.4729	0.5556	0.5523	0.4841
25.4561	25:27:22	0.3336	0.4307	0.5014	0.4923	0.514	0.397	0.4663	0.4628	0.3004	0.404	0.4849	0.4522	0.3735	0.3503	0.4165	0.3878	0.269	0.428	0.5339	0.5649	0.4537	0.484	0.5679	0.5634	0.4919
25.7061	25:42:22	0.3426	0.4401	0.5095	0.5014	0.5246	0.4035	0.4724	0.4693	0.3005	0.4105	0.4933	0.4573	0.3787	0.3562	0.4227	0.3921	0.2693	0.437	0.543	0.5756	0.4632	0.4918	0.5806	0.5748	0.4996
25.9561	25:57:22	0.3495	0.4505	0.5201	0.5101	0.535	0.4109	0.4806	0.4777	0.3014	0.4151	0.5021	0.4663	0.3805	0.3632	0.426	0.3997	0.2696	0.4467	0.5519	0.589	0.4742	0.5016	0.593	0.5851	0.5096
26.2058	26:12:21	0.357	0.4596	0.5288	0.5193	0.5461	0.4211	0.4888	0.4874	0.3007	0.4224	0.513	0.4706	0.3847	0.3724	0.4329	0.4064	0.27	0.4558	0.5628	0.602	0.4853	0.5099	0.6071	0.5944	0.5221
26.4561	26:27:22	0.3668	0.4695	0.535	0.5295	0.5546	0.4276	0.5002	0.4955	0.301	0.4313	0.5221	0.4785	0.3873	0.3781	0.4387	0.4154	0.272	0.4655	0.5769	0.6147	0.4969	0.5198	0.6204	0.6081	0.5354
26.7061	26:42:22	0.3766	0.4791	0.5459	0.5416	0.5675	0.438	0.508	0.5053	0.3016	0.4397	0.5308	0.4885	0.3904	0.3873	0.448	0.4225	0.2731	0.4739	0.5891	0.6294	0.5083	0.5286	0.6325	0.6227	0.5482
26.9561	26:57:22	0.3873	0.4902	0.5577	0.5549	0.5779	0.4465	0.5176	0.5144	0.3004	0.4504	0.5416	0.5001	0.393	0.3939	0.4589	0.4313	0.2744	0.4829	0.6007	0.645	0.5191	0.5423	0.6446	0.6354	0.5604
27.2064	27:12:23	0.3973	0.5031	0.5717	0.5669	0.5925	0.4539	0.5284	0.5231	0.2991	0.46	0.5545	0.509	0.399	0.404	0.4698	0.4394	0.2765	0.4945	0.6143	0.6568	0.5307	0.5553	0.66	0.649	0.5743
27.4556	27:27:20	0.4064	0.515	0.5837	0.5768	0.6047	0.4667	0.5397	0.5353	0.2973	0.4729	0.5611	0.5216	0.4039	0.4115	0.479	0.4495	0.2775	0.5054	0.6306	0.6716	0.5436	0.5687	0.6756	0.663	0.5871
27.7058	27:42:21	0.4167	0.5279	0.5933	0.5895	0.6189	0.4777	0.5482	0.5458	0.2984	0.4847	0.5733	0.5324	0.4083	0.4205	0.4883	0.4594	0.2784	0.5166	0.6454	0.6878	0.5602	0.5828	0.6917	0.6772	0.5988
27.9558	27:57:21	0.4289	0.543	0.6076	0.6035	0.6303	0.4913	0.5601	0.5569	0.2975	0.4999	0.5862	0.5433	0.4143	0.4321	0.5001	0.4707	0.2795	0.5301	0.663	0.7074	0.5747	0.5965	0.7083	0.6958	0.6146
28.2061	28:12:22	0.443	0.5554	0.622	0.6186	0.6457	0.5048	0.5721	0.5699	0.2953	0.5126	0.6	0.556	0.4188	0.4439	0.511	0.4787	0.2808	0.5447	0.6781	0.7231	0.5915	0.6117	0.7259	0.7123	0.6275
28.4564	28:27:23	0.4545	0.5715	0.6388	0.6322	0.66	0.519	0.5846	0.5845	0.2944	0.525	0.6123	0.5679	0.4234	0.4571	0.523	0.4919	0.2829	0.5603	0.6956	0.7417	0.6079	0.6264	0.7417	0.7263	0.6434
28.7067	28:42:24	0.4677	0.5879	0.6528	0.6475	0.6777	0.5343	0.5971	0.5971	0.291	0.5374	0.6274	0.5781	0.4258	0.4709	0.5336	0.5037	0.284	0.5745	0.7148	0.7622	0.6242	0.6413	0.7589	0.7417	0.6587
28.9569	28:57:25	0.4821	0.6045	0.6703	0.6634	0.695	0.5512	0.611	0.609	0.2915	0.5551	0.6441	0.5908	0.4291	0.4843	0.5496	0.5133	0.2858	0.591	0.7349	0.7822	0.6404	0.6592	0.7783	0.7595	0.6775
29.2072	29:12:26	0.4965	0.621	0.6869	0.6833	0.7107	0.5665	0.6265	0.6239	0.2905	0.5704	0.6603	0.6049	0.4341	0.4986	0.5618	0.5279	0.2879	0.6041	0.7514	0.8037	0.6566	0.6744	0.7989	0.778	0.6922
29.4572	29:27:26	0.5125	0.6381	0.7031	0.7003	0.7303	0.5832	0.6407	0.6368	0.2892	0.5881	0.679	0.6185	0.4389	0.5132	0.5754	0.54	0.2912	0.6184	0.7719	0.825	0.6719	0.6913	0.82	0.7973	0.7114
29.7075	29:42:27	0.5264	0.6527	0.7218	0.7174	0.749	0.6016	0.6568	0.6524	0.2916	0.6056	0.6968	0.6317	0.4426	0.528	0.5907	0.5517	0.2905	0.6374	0.791	0.8465	0.6899	0.7083	0.8409	0.8177	0.7298
29.9578	29:57:28	0.5419	0.6706	0.7416	0.7356	0.7684	0.6182	0.6725	0.6682	0.2903	0.6235	0.7127	0.6465	0.4488	0.5454	0.6055	0.5634	0.2928	0.6521	0.8101	0.8702	0.7082	0.7254	0.8621	0.8373	0.7486
30.2075	30:12:27	0.5577	0.6882	0.7609	0.75	0.7874	0.6373	0.6869	0.6852	0.2905	0.6419	0.7323	0.6612	0.451	0.5615	0.6188	0.579	0.2946	0.669	0.8303	0.8937	0.7303	0.7464	0.882	0.8581	0.7684
30.4578	30:27:28	0.5744	0.7076	0.7822	0.7652	0.8095	0.6576	0.705	0.706	0.291	0.6609	0.7492	0.6781	0.4568	0.5768	0.6321	0.5945	0.2964	0.6867	0.8505	0.9159	0.7488	0.7665	0.9028	0.8787	0.7894
30.7078	30:42:28	0.5912	0.7273	0.8023	0.787	0.8274	0.6756	0.7222	0.7229	0.2897	0.6784	0.7671	0.6919	0.4617	0.5922	0.6483	0.6075	0.2981	0.7067	0.8709	0.9404	0.7693	0.7868	0.9245	0.8998	0.8056
30.9581	30:57:29	0.6074	0.7434	0.8221	0.8058	0.8516	0.6937	0.7408	0.7399	0.2882	0.6968	0.7871	0.7093	0.466	0.6109	0.6621	0.6241	0.2997	0.7256	0.8913	0.9657	0.7884	0.8059	0.9511	0.9196	0.8243
31.2081	31:12:29	0.6251	0.7623	0.8441	0.8271	0.8734	0.7151	0.759	0.7574	0.2906	0.7184	0.802	0.7258	0.4711	0.6299	0.6774	0.6391	0.3019	0.7438	0.9166	0.9906	0.8097	0.8254	0.9719	0.9427	0.845
31.4578	31:27:28	0.6412	0.7793	0.863	0.8464	0.8948	0.7358	0.7761	0.7718	0.2901	0.7367	0.8228	0.7424	0.4766	0.6495	0.6897	0.6541	0.3031	0.764	0.9372	1.0163	0.8286	0.8412	0.9937	0.9632	0.866
31.7078	31:42:28	0.6583	0.8	0.8834	0.869	0.9172	0.7585	0.7961	0.7916	0.2896	0.757	0.8412	0.7602	0.4807	0.668	0.7056	0.6714	0.3065	0.7846	0.9638	1.039	0.8505	0.8634	1.0169	0.9847	0.8882
31.9581	31:57:29	0.679	0.822	0.9067	0.8944	0.9431	0.7818	0.8139	0.8083	0.2888	0.7785	0.8595	0.7774	0.4875	0.6871	0.7227	0.6878	0.3048	0.8044	0.9893	1.0639	0.873	0.8836	1.039	1.0109	0.9124
32.2083	32:12:30	0.6984	0.8432	0.9307	0.9152	0.9663	0.8013	0.8327	0.8256	0.2878	0.8012	0.8781	0.7959	0.4919	0.7062	0.7401	0.704	0.3071	0.8264	1.0143	1.0894	0.8957	0.9047	1.0627	1.034	0.9368
32.4583	32:27:30	0.7172	0.8632	0.9525	0.9353	0.9892	0.8225	0.8547	0.8445	0.2874	0.8237	0.8987	0.8134	0.4975	0.724	0.7573	0.7202	0.3096	0.8457	1.0408	1.1149	0.9175	0.9249	1.0907	1.0599	0.9583
32.7083	32:42:30	0.7373	0.8848	0.9757	0.9556	1.0141	0.8416	0.8726	0.863	0.2867	0.8433	0.9197	0.8307	0.4989	0.7426	0.7749	0.7336	0.3101	0.8664	1.0664	1.1399	0.9412	0.9472	1.1143	1.0842	0.979
32.9583	32:57:30	0.7565	0.9066	0.997	0.9782	1.0386	0.8662	0.891	0.8809	0.2862	0.8626	0.9419	0.8472	0.5045	0.7618	0.792	0.7489	0.3109	0.8891	1.092	1.1677	0.9602	0.9687	1.1414	1.1108	1.0063
33.2086	33:12:31	0.7756	0.927	1.0231	1.0037	1.0635	0.8888	0.9085	0.8982	0.2869	0.8864	0.9648	0.8662	0.5089	0.7814	0.8106	0.7686	0.3111	0.9111	1.1187	1.1965	0.9789	0.9894	1.1642	1.1355	1.0312
33.4586	33:27:31	0.7978	0.951	1.0459	1.0277	1.0867	0.9146	0.9261	0.9161	0.2853	0.9098	0.9871	0.8804	0.5148	0.8032	0.8283	0.7852	0.3108	0.9341	1.1467	1.224	1.0033	1.0153	1.1914	1.1621	1.0578
33.7086	33:42:31	0.8178	0.9709	1.07	1.0519	1.1103	0.9377	0.9443	0.934	0.2841	0.9314	1.0058	0.9008	0.5181	0.8211	0.8479	0.8009	0.3119	0.9574	1.1756	1.2542	1.0272	1.0376	1.2196	1.188	1.0814
33.9583	33:57:30	0.8368	0.9938	1.0934	1.0738	1.1321	0.9614	0.9653	0.9555	0.2826	0.9533	1.0232	0.9155	0.5235	0.8403	0.8661	0.816	0.3111	0.9791	1.2037	1.2859	1.0522	1.0633	1.2496	1.2148	1.1017
34.2083	34:12:30	0.8565	1.0149	1.1193	1.099	1.1601	0.9868	0.9868	0.9737	0.2822	0.976	1.0443	0.9329	0.528	0.8623	0.8818	0.8334	0.3116	1.0011	1.2323	1.3182	1.0773	1.0848	1.2779	1.2431	1.1273
34.4586	34:27:31	0.8792	1.0378	1.1445	1.1256	1.184	1.0052	1.0054	0.9946	0.2796	1.0022	1.0659	0.9529	0.531	0.8808	0.9017	0.8481	0.312	1.0227	1.2627	1.3482	1.1022	1.104	1.3071	1.2744	1.1543
34.7086	34:42:31	0.9014	1.0613	1.1677	1.1502	1.2105	1.0315	1.0244	1.013	0.2769	1.0279	1.087	0.9728	0.5345	0.9017	0.9198	0.866	0.3128	1.0482	1.2875	1.3785	1.127	1.1317	1.3351	1.3015	1.1802
34.9589	34:57:32	0.923	1.0837	1.1928	1.1767	1.2371	1.0557	1.042	1.0345	0.2763	1.0549	1.1112	0.9922	0.5379	0.9226	0.9406	0.883	0.314	1.0735	1.3158	1.4086	1.1544	1.1539	1.3649	1.3281	1.2085
35.2092	35:12:33	0.9455	1.1107	1.2181	1.2006	1.2648	1.0794	1.0652	1.0564	0.2758	1.0783	1.1367	1.015	0.5427	0.9439	0.9579	0.9011	0.3153	1.0964	1.3442	1.4372	1.1838	1.1783	1.391	1.3576	1.2373
35.4594	35:27:34	0.9649	1.1356	1.2458	1.2243	1.2941	1.1042	1.0846	1.0765	0.2749	1.1038	1.1621	1.036	0.5458	0.9648	0.9787	0.9169	0.3161	1.1218	1.373	1.4703	1.2095	1.2037	1.4227	1.3875	1.2667
35.7094	35:42:34	0.9883	1.1588	1.2724	1.2523	1.3238	1.129	1.1019	1.0956	0.2739	1.1298	1.1877	1.059	0.5502	0.9858	0.9976	0.9345	0.3159	1.1473	1.4033	1.5016	1.236	1.2296	1.4533	1.4181	1.2929
35.9594	35:57:34	1.0113	1.1863	1.3016	1.286	1.3519	1.1557	1.1234	1.1166	0.2733	1.1583	1.2131	1.0764	0.5557	1.0108	1.0194	0.9549	0.3185	1.1729	1.434	1.5338	1.2639	1.2583	1.4843	1.4428	1.3215
36.2092	36:12:33	1.0305	1.2133	1.3298	1.3121	1.3815	1.1792	1.1454	1.1399	0.2737	1.1867	1.2393	1.099	0.5598	1.0329	1.0404	0.9716	0.3191	1.1976	1.4645	1.5652	1.2914	1.2867	1.5146	1.4747	1.3492
36.4594	36:27:34	1.055	1.2407	1.3581	1.3414	1.4122	1.2086	1.173	1.1628	0.2735	1.2133	1.2681	1.1229	0.5645	1.0566	1.0642	0.991	0.32	1.2251	1.4982	1.5986	1.3193	1.3135	1.5488	1.507	1.3746
36.7097	36:42:35	1.0769	1.2694	1.3842	1.3719	1.4459	1.2375	1.198	1.1858	0.2707	1.2433	1.2922	1.1422	0.5688	1.083	1.0878	1.0106	0.3205	1.2497	1.5328	1.6343	1.3488	1.3397	1.5797	1.5375	1.4022
36.9597	36:57:35	1.1005	1.2977	1.416	1.4037	1.476	1.2662	1.2249	1.2099	0.2712	1.272	1.3221	1.1661	0.5746	1.1076	1.1086	1.0317	0.3209	1.2785	1.5684	1.6711	1.3785	1.3693	1.6092	1.5702	1.4369
37.21	37:12:36	1.1259	1.3275	1.4439	1.4289	1.506	1.2929	1.2525	1.2336	0.2692	1.3001	1.3476	1.1869	0.5775	1.1285	1.1325	1.056	0.3219	1.3043	1.6007	1.7093	1.4071	1.4012	1.6437	1.6012	1.4634
37.4603	37:27:37	1.1499	1.357	1.476	1.4616	1.5356	1.3221	1.2752	1.2631	0.2683	1.3301	1.3754	1.2102	0.5847	1.1536	1.1589	1.0765	0.3244	1.3341	1.6326	1.7463	1.4348	1.4366	1.6782	1.6344	1.4928
37.7106	37:42:38	1.1769	1.3837	1.5086	1.4959	1.5639	1.354	1.3002	1.2882	0.2679	1.3601	1.4019	1.2334	0.5894	1.1792	1.1852	1.1	0.3257	1.368	1.6678	1.7815	1.4619	1.4673	1.715	1.6683	1.5229
37.9603	37:57:37	1.205	1.4128	1.5417	1.5275	1.5898	1.3911	1.3287	1.3143	0.2679	1.3906	1.433	1.2595	0.5953	1.2068	1.2067	1.1196	0.3263	1.3984	1.6972	1.82	1.493	1.5034	1.7508	1.7043	1.5553
38.2106	38:12:38	1.231	1.4451	1.5803	1.5611	1.6202	1.4254	1.3549	1.3394	0.2656	1.4232	1.46	1.2869	0.5997	1.2327	1.2316	1.1417	0.3304	1.4281	1.7311	1.8574	1.5238	1.5315	1.7821	1.7365	1.5908
38.4608	38:27:39	1.2616	1.4763	1.6159	1.5953	1.6598	1.4574	1.3793	1.3625	0.2655	1.4519	1.4922	1.3121	0.6044	1.2576	1.2543	1.1631	0.3302	1.4616	1.7725	1.8943	1.5575	1.5644	1.8174	1.7722	1.6232
38.7111	38:42:40	1.2898	1.5076	1.6521	1.6301	1.6973	1.4946	1.4125	1.3896	0.2662	1.484	1.5175	1.3387	0.611	1.2866	1.2824	1.1878	0.33	1.4912	1.8079	1.9359	1.5881	1.6	1.8594	1.8084	1.663
38.9614	38:57:41	1.3182	1.5398	1.6869	1.6632	1.7363	1.528	1.4441	1.4192	0.2663	1.5169	1.5448	1.3624	0.6169	1.3109	1.3082	1.2129	0.3327	1.525	1.8367	1.983	1.6241	1.6304	1.901	1.8431	1.7031
39.2114	39:12:41	1.3477	1.5727	1.7218	1.6981	1.7721	1.5588	1.4713	1.4467	0.2673	1.5476	1.5774	1.3889	0.6233	1.3411	1.3374	1.2363	0.334	1.5546	1.8744	2.0269	1.658	1.6587	1.9445	1.8813	1.7353
39.4611	39:27:40	1.3787	1.6045	1.754	1.7372	1.8054	1.5893	1.497	1.4791	0.2666	1.5759	1.6081	1.4185	0.6286	1.3669	1.3631	1.264	0.3368	1.5874	1.9147	2.0692	1.6956	1.6932	1.9819	1.9158	1.7734
39.7114	39:42:41	1.4093	1.6428	1.7912	1.7705	1.8398	1.6246	1.5248	1.506	0.2671	1.6097	1.6406	1.4479	0.6342	1.3972	1.3919	1.2863	0.3381	1.6194	1.9511	2.1136	1.7308	1.733	2.0274	1.9563	1.8078
39.9611	39:57:40	1.4406	1.6791	1.8308	1.8111	1.8767	1.6593	1.5541	1.5373	0.2662	1.6428	1.6739	1.4795	0.641	1.4241	1.4168	1.3095	0.3394	1.6554	1.9956	2.1537	1.7671	1.7712	2.0731	2.002	1.8451
40.2114	40:12:41	1.4713	1.7137	1.8705	1.8502	1.917	1.6959	1.5869	1.5649	0.2667	1.6827	1.7066	1.5077	0.6469	1.4543	1.4446	1.3369	0.3436	1.6921	2.0357	2.1936	1.8092	1.8063	2.1151	2.0476	1.883
40.4614	40:27:41	1.4995	1.7482	1.9022	1.891	1.9551	1.7314	1.6225	1.5916	0.2664	1.723	1.7477	1.5415	0.653	1.4846	1.4772	1.3642	0.3453	1.726	2.0775	2.2416	1.8474	1.8439	2.1564	2.0888	1.9259
40.7114	40:42:41	1.5313	1.7816	1.943	1.9296	1.9942	1.768	1.6537	1.6266	0.264	1.7647	1.7871	1.5755	0.6578	1.5147	1.5056	1.3948	0.3475	1.7599	2.1186	2.2862	1.886	1.8854	2.2032	2.1312	1.9646
40.9617	40:57:42	1.5602	1.8182	1.9837	1.9681	2.036	1.8066	1.6892	1.656	0.2647	1.8065	1.8214	1.6169	0.6629	1.5491	1.5395	1.4166	0.3491	1.7997	2.1634	2.3358	1.9255	1.921	2.2528	2.1771	2.0033
41.2117	41:12:42	1.592	1.8611	2.0246	2.008	2.0739	1.8435	1.7264	1.6885	0.266	1.8461	1.8588	1.6444	0.6709	1.5786	1.5723	1.4449	0.3507	1.8379	2.2037	2.3823	1.9614	1.9554	2.2996	2.2234	2.0425
41.4619	41:27:43	1.6287	1.9026	2.0682	2.0452	2.1211	1.8798	1.764	1.7208	0.2657	1.8877	1.9004	1.6807	0.678	1.608	1.5989	1.4758	0.353	1.8787	2.2413	2.434	2.0049	1.9939	2.3446	2.2688	2.0858
41.7114	41:42:41	1.6663	1.9426	2.1097	2.0873	2.1697	1.9209	1.8059	1.7588	0.265	1.9346	1.9409	1.7121	0.6854	1.6422	1.6341	1.5054	0.3552	1.9193	2.2836	2.4863	2.0446	2.0357	2.3997	2.3143	2.1325
41.9614	41:57:41	1.6955	1.9842	2.1551	2.1288	2.2179	1.9629	1.8426	1.7963	0.2658	1.9769	1.985	1.7458	0.6907	1.6791	1.6664	1.5355	0.3582	1.9623	2.3339	2.5349	2.0886	2.0681	2.4461	2.3627	2.1741
42.2111	42:12:40	1.7284	2.0227	2.1973	2.175	2.2584	2.0007	1.8886	1.8338	0.265	2.0212	2.0251	1.7794	0.6997	1.7126	1.6984	1.5645	0.3601	2.0024	2.3821	2.5836	2.1283	2.1075	2.5034	2.4126	2.2165
42.4608	42:27:39	1.7573	2.0655	2.2443	2.2199	2.3061	2.0472	1.9274	1.8685	0.2653	2.0666	2.0642	1.8157	0.7053	1.7447	1.7368	1.5991	0.3627	2.0419	2.428	2.6361	2.1691	2.1456	2.5605	2.4599	2.2684
42.7108	42:42:39	1.7916	2.1048	2.2899	2.2653	2.3498	2.0916	1.9713	1.9038	0.2667	2.1124	2.1081	1.8502	0.7112	1.7819	1.7758	1.6325	0.3635	2.0836	2.4754	2.6859	2.2105	2.1868	2.6146	2.511	2.3155
42.9606	42:57:38	1.8289	2.1452	2.3371	2.3131	2.3998	2.1428	2.0156	1.9429	0.2659	2.1563	2.1497	1.885	0.7187	1.8149	1.8139	1.6669	0.366	2.1273	2.5187	2.7431	2.2553	2.2277	2.6643	2.5653	2.3623
43.2108	43:12:39	1.8672	2.1872	2.3818	2.3645	2.4432	2.192	2.0623	1.979	0.2676	2.2046	2.195	1.9284	0.7271	1.8601	1.8556	1.6966	0.3691	2.1697	2.5601	2.7967	2.2954	2.2735	2.7175	2.62	2.4085
43.4603	43:27:37	1.9049	2.2295	2.4306	2.4145	2.4893	2.2416	2.1053	2.0201	0.269	2.2505	2.2424	1.9706	0.7348	1.8967	1.8905	1.7289	0.3715	2.2136	2.6127	2.8577	2.3413	2.3214	2.7782	2.6733	2.4565
43.7103	43:42:37	1.9423	2.2741	2.4836	2.4646	2.5377	2.2877	2.1605	2.0596	0.2705	2.3052	2.2938	2.0089	0.7408	1.9383	1.9313	1.7613	0.3741	2.2555	2.6611	2.9127	2.3883	2.3689	2.8336	2.719	2.5037
43.9597	43:57:35	1.9777	2.3175	2.532	2.5215	2.5877	2.3363	2.2007	2.1074	0.2712	2.355	2.3416	2.0499	0.7499	1.9723	1.971	1.8025	0.3787	2.3001	2.7143	2.9624	2.4336	2.4158	2.8909	2.7737	2.5584
44.2094	44:12:34	2.0206	2.3608	2.591	2.5712	2.6498	2.3896	2.2543	2.1488	0.2717	2.4069	2.3847	2.0911	0.7578	2.0086	2.0117	1.8439	0.3802	2.3469	2.7657	3.0197	2.4766	2.4623	2.9408	2.8309	2.611
44.4594	44:27:34	2.0633	2.4053	2.6469	2.6245	2.7017	2.4474	2.3015	2.2008	0.2715	2.459	2.4273	2.14	0.7673	2.0494	2.0532	1.8805	0.3839	2.3929	2.8148	3.0791	2.5223	2.5127	3.008	2.8863	2.6618
44.7094	44:42:34	2.1094	2.4575	2.7014	2.677	2.7575	2.5017	2.3493	2.241	0.2721	2.5136	2.4811	2.182	0.778	2.0936	2.0959	1.9157	0.3865	2.4397	2.8661	3.1433	2.5701	2.5609	3.0717	2.9436	2.7126
44.9597	44:57:35	2.152	2.5115	2.7523	2.7289	2.8091	2.56	2.4046	2.2897	0.2725	2.5659	2.5362	2.2311	0.7869	2.1353	2.1477	1.9564	0.3904	2.482	2.9235	3.2002	2.6209	2.6106	3.1331	3.0006	2.7645
45.2097	45:12:35	2.1951	2.5684	2.8058	2.7917	2.8677	2.6154	2.4551	2.3371	0.2729	2.6211	2.5838	2.279	0.7966	2.181	2.1909	1.9962	0.394	2.5274	2.9775	3.2557	2.669	2.6627	3.1924	3.0579	2.8215
45.4597	45:27:35	2.2378	2.6183	2.8693	2.8398	2.924	2.6773	2.51	2.3842	0.2736	2.6802	2.6285	2.3258	0.8051	2.2275	2.2323	2.0433	0.3974	2.5783	3.0318	3.324	2.7155	2.718	3.2568	3.1204	2.8773
45.7092	45:42:33	2.2789	2.6653	2.9255	2.8981	2.9849	2.7372	2.5551	2.4286	0.2743	2.7348	2.6838	2.3717	0.8144	2.2752	2.28	2.0884	0.3992	2.6311	3.083	3.3884	2.7683	2.771	3.3241	3.1879	2.9277
45.9592	45:57:33	2.3242	2.7129	2.988	2.9515	3.0415	2.8006	2.6073	2.4778	0.2731	2.7912	2.7369	2.4226	0.8209	2.3201	2.3243	2.1291	0.4003	2.683	3.1451	3.4492	2.8202	2.8256	3.3856	3.2455	2.9859
46.2089	46:12:32	2.3666	2.7648	3.0435	3.0099	3.0968	2.8629	2.6666	2.5276	0.2752	2.8518	2.7955	2.4707	0.8307	2.3651	2.3658	2.1737	0.4027	2.7293	3.1967	3.5167	2.8694	2.8864	3.4534	3.3055	3.0414
46.4586	46:27:31	2.4075	2.8157	3.1025	3.0673	3.151	2.9216	2.7247	2.5731	0.2755	2.9159	2.8545	2.515	0.8394	2.4068	2.4154	2.2154	0.4058	2.7846	3.2536	3.5832	2.9156	2.9375	3.5168	3.3642	3.0958
46.7089	46:42:32	2.4539	2.8714	3.1699	3.1294	3.2165	2.9862	2.7704	2.6217	0.2743	2.9745	2.9013	2.5677	0.8483	2.4493	2.4664	2.2549	0.4084	2.8351	3.3052	3.6435	2.9699	2.9922	3.5817	3.4315	3.1647
46.9589	46:57:32	2.4979	2.922	3.2368	3.1812	3.2705	3.0433	2.8208	2.6704	0.2744	3.0328	2.9569	2.614	0.8575	2.4945	2.5099	2.3021	0.4132	2.8888	3.3631	3.7026	3.0149	3.0458	3.6515	3.4992	3.226
47.2089	47:12:32	2.5488	2.9801	3.2927	3.2489	3.3309	3.0999	2.8701	2.7178	0.2742	3.0921	3.014	2.6672	0.8659	2.5407	2.5539	2.3432	0.4153	2.9386	3.4239	3.7588	3.0703	3.0968	3.7152	3.5648	3.2825
47.4589	47:27:32	2.5966	3.037	3.35	3.3107	3.3882	3.1608	2.9174	2.7684	0.2768	3.1518	3.066	2.7229	0.8745	2.5877	2.6022	2.3883	0.4166	2.9924	3.4883	3.8302	3.1241	3.1557	3.7915	3.6332	3.341
47.7086	47:42:31	2.6433	3.1008	3.4047	3.369	3.4504	3.213	2.9669	2.8226	0.2769	3.204	3.1267	2.7709	0.8814	2.6323	2.645	2.4328	0.4175	3.0464	3.5506	3.8909	3.1759	3.2192	3.8536	3.6966	3.4025
47.9589	47:57:32	2.6953	3.1557	3.4652	3.4276	3.5136	3.2825	3.0112	2.8796	0.2764	3.2599	3.184	2.818	0.8939	2.679	2.6869	2.4823	0.4214	3.096	3.6002	3.9574	3.2319	3.2802	3.9197	3.7548	3.4591
48.2092	48:12:33	2.7454	3.2109	3.5203	3.493	3.5672	3.338	3.0595	2.9274	0.2757	3.3295	3.2322	2.8723	0.9027	2.7226	2.7264	2.5208	0.423	3.1483	3.6544	4.02	3.2894	3.3469	3.9933	3.8249	3.5258
48.4592	48:27:33	2.7968	3.2653	3.5826	3.5544	3.6315	3.3847	3.107	2.9751	0.2755	3.3778	3.2818	2.9279	0.9115	2.761	2.7746	2.5636	0.4239	3.2004	3.7176	4.0887	3.3443	3.4081	4.0671	3.8937	3.5969
48.7092	48:42:33	2.8456	3.3178	3.6408	3.6235	3.6966	3.44	3.1481	3.0298	0.2762	3.4393	3.34	2.9696	0.9191	2.8083	2.8179	2.6105	0.4262	3.2524	3.7768	4.1501	3.3986	3.4664	4.1294	3.9512	3.6596
48.9594	48:57:34	2.8932	3.375	3.7053	3.6883	3.7601	3.4953	3.1963	3.0854	0.2774	3.4928	3.39	3.02	0.9261	2.8549	2.8642	2.6533	0.429	3.3	3.8371	4.2138	3.4434	3.5182	4.1944	4.0167	3.7202
49.2097	49:12:35	2.9435	3.4309	3.7677	3.7455	3.8203	3.5456	3.2436	3.1398	0.2756	3.5588	3.4395	3.0766	0.9328	2.9001	2.9013	2.6999	0.4317	3.3618	3.8977	4.2736	3.4998	3.5743	4.2562	4.082	3.7829
49.4597	49:27:35	2.9918	3.4801	3.8306	3.8021	3.8861	3.599	3.2989	3.1821	0.2749	3.6141	3.4965	3.1221	0.9435	2.945	2.943	2.7417	0.4338	3.4183	3.9529	4.3375	3.5494	3.6276	4.3284	4.1409	3.8397
49.7092	49:42:33	3.0495	3.5338	3.8837	3.8666	3.94	3.655	3.3467	3.2282	0.2764	3.6765	3.5384	3.1647	0.9511	2.9912	2.9877	2.7886	0.4354	3.4744	4.007	4.3963	3.6143	3.6858	4.3929	4.2081	3.8967
49.9592	49:57:33	3.0955	3.5983	3.934	3.9153	4.0018	3.705	3.3921	3.2794	0.2763	3.7246	3.5843	3.2153	0.9614	3.0381	3.033	2.8403	0.4385	3.5201	4.0644	4.4538	3.6682	3.7485	4.453	4.2688	3.9515
50.2086	50:12:31	3.1437	3.6551	3.9801	3.9822	4.053	3.7556	3.4277	3.325	0.2746	3.7806	3.6349	3.251	0.97	3.0783	3.0699	2.8806	0.4386	3.5642	4.1174	4.5154	3.7164	3.8075	4.5111	4.3294	4.01
50.4589	50:27:32	3.1859	3.7138	4.049	4.0434	4.1125	3.8042	3.4686	3.364	0.2729	3.8409	3.6855	3.2926	0.9789	3.1254	3.1075	2.9304	0.4412	3.6213	4.182	4.5684	3.7649	3.8663	4.5632	4.3843	4.0778
50.7092	50:42:33	3.2425	3.7618	4.1153	4.1049	4.1649	3.8507	3.5151	3.4068	0.2734	3.8924	3.731	3.3352	0.986	3.175	3.1541	2.9833	0.4442	3.6718	4.2443	4.6191	3.8086	3.9266	4.6236	4.448	4.1339
50.9589	50:57:32	3.2881	3.8098	4.1623	4.1569	4.2165	3.9075	3.5493	3.4536	0.273	3.9365	3.7805	3.3827	0.9961	3.2169	3.1999	3.0292	0.4476	3.7263	4.2973	4.6629	3.8545	3.9805	4.6785	4.4974	4.1877
51.2092	51:12:33	3.329	3.863	4.2262	4.2187	4.2763	3.9642	3.6004	3.4937	0.2724	3.9868	3.8239	3.4312	1.0035	3.2659	3.2369	3.0669	0.449	3.7705	4.3406	4.7202	3.8982	4.0321	4.7281	4.5525	4.2484
51.4592	51:27:33	3.3817	3.9199	4.287	4.2724	4.3313	4.0165	3.6438	3.5358	0.2719	4.034	3.8751	3.469	1.0127	3.3008	3.282	3.1163	0.4496	3.8228	4.3833	4.7625	3.9487	4.083	4.7923	4.6152	4.3011
51.7089	51:42:32	3.4255	3.9659	4.3415	4.3237	4.389	4.0728	3.6824	3.5923	0.2728	4.089	3.9208	3.5171	1.0228	3.3382	3.3269	3.1495	0.4528	3.8679	4.4367	4.8132	3.9849	4.1401	4.842	4.6611	4.3546
51.9589	51:57:32	3.4708	4.0124	4.3967	4.3795	4.4444	4.1211	3.7285	3.6332	0.2714	4.1397	3.9665	3.5644	1.0307	3.3825	3.3692	3.1822	0.4548	3.9129	4.48	4.8632	4.0332	4.1945	4.898	4.7081	4.4025
52.2086	52:12:31	3.5194	4.0622	4.4476	4.4307	4.4966	4.1693	3.7689	3.6712	0.2709	4.1942	4.0154	3.6058	1.036	3.4315	3.4144	3.2308	0.4571	3.9573	4.5286	4.9177	4.0769	4.2408	4.9511	4.7642	4.4634
52.4586	52:27:31	3.5739	4.1103	4.5045	4.4868	4.5494	4.2209	3.8108	3.7145	0.2713	4.2445	4.0683	3.6454	1.047	3.4696	3.4578	3.2734	0.4595	4.0159	4.5612	4.9564	4.1289	4.2991	5.0064	4.825	4.51
52.7089	52:42:32	3.6326	4.1597	4.5691	4.5385	4.6029	4.2659	3.8428	3.7593	0.2705	4.2875	4.1095	3.6961	1.0536	3.5187	3.5021	3.3058	0.4617	4.0718	4.615	4.994	4.1753	4.3554	5.0582	4.8845	4.5497
52.9589	52:57:32	3.6802	4.2107	4.6162	4.5866	4.6558	4.3122	3.8797	3.8117	0.27	4.3416	4.1543	3.7457	1.059	3.5576	3.5424	3.3529	0.4626	4.1238	4.66	5.0367	4.2215	4.4172	5.0909	4.9299	4.6052
53.2089	53:12:32	3.7279	4.2627	4.6779	4.6298	4.6996	4.3645	3.9248	3.847	0.2711	4.3852	4.1994	3.7965	1.0629	3.5979	3.5796	3.4055	0.464	4.1618	4.712	5.0727	4.2681	4.4687	5.1343	4.9725	4.6513
53.4592	53:27:33	3.7736	4.3105	4.733	4.6887	4.7462	4.3996	3.9736	3.8957	0.2695	4.4369	4.2409	3.834	1.071	3.6441	3.6172	3.4563	0.466	4.2139	4.7704	5.107	4.3086	4.5306	5.1764	5.0177	4.7013
53.7086	53:42:31	3.8201	4.3626	4.7871	4.7468	4.8004	4.4494	4.0111	3.9404	0.2693	4.475	4.2812	3.8828	1.0805	3.6996	3.6565	3.4931	0.4691	4.2609	4.8122	5.145	4.3475	4.5762	5.2168	5.0658	4.7566
53.9589	53:57:32	3.8682	4.4082	4.8357	4.8064	4.8434	4.4826	4.0436	3.9885	0.2687	4.5109	4.3324	3.9258	1.0864	3.7405	3.6975	3.5419	0.4691	4.3131	4.8506	5.1829	4.3765	4.6299	5.2523	5.096	4.8047
54.2089	54:12:32	3.9166	4.4638	4.8769	4.8612	4.9036	4.5228	4.0992	4.0396	0.2683	4.5559	4.3846	3.9632	1.0965	3.7844	3.7391	3.5805	0.4722	4.3512	4.8913	5.2215	4.4212	4.6783	5.2915	5.1428	4.8489
54.4589	54:27:32	3.9554	4.507	4.9109	4.9119	4.9536	4.5668	4.1405	4.0868	0.2689	4.6057	4.4163	4.0082	1.1033	3.8229	3.7766	3.6275	0.4748	4.404	4.9291	5.2504	4.4731	4.7224	5.3304	5.1822	4.8931
54.7083	54:42:30	4.0031	4.5574	4.9578	4.9608	5.0017	4.6136	4.1901	4.1224	0.2692	4.6576	4.4586	4.0545	1.1134	3.8662	3.8293	3.6655	0.4776	4.451	4.9614	5.2863	4.5168	4.7798	5.3687	5.2131	4.9301
54.9583	54:57:30	4.0486	4.605	4.9986	5.0148	5.0447	4.6548	4.2348	4.1651	0.2688	4.7091	4.502	4.093	1.1211	3.9137	3.8728	3.7141	0.4791	4.5005	5.0016	5.313	4.5631	4.8377	5.4046	5.2394	4.9605
55.2083	55:12:30	4.102	4.648	5.0419	5.0536	5.084	4.6919	4.2879	4.209	0.2671	4.7603	4.5394	4.1366	1.129	3.9523	3.9039	3.7521	0.4802	4.5344	5.0443	5.3486	4.5988	4.8893	5.4481	5.2893	4.9848
55.4583	55:27:30	4.1487	4.6954	5.0842	5.1013	5.1307	4.7392	4.3166	4.2624	0.2661	4.8103	4.5757	4.1742	1.1385	3.9975	3.9399	3.7952	0.4833	4.5812	5.0756	5.3705	4.6312	4.9394	5.4758	5.319	5.0244
55.7081	55:42:29	4.192	4.7429	5.1349	5.1458	5.1745	4.7844	4.3596	4.3071	0.2645	4.8615	4.6192	4.2278	1.1502	4.046	3.9765	3.8376	0.4841	4.6283	5.1134	5.3884	4.6642	4.9841	5.5273	5.3601	5.0573
55.9583	55:57:30	4.2365	4.7959	5.176	5.1951	5.2143	4.8329	4.399	4.352	0.264	4.892	4.6548	4.2548	1.1551	4.0798	4.0208	3.8942	0.4865	4.6718	5.1393	5.3973	4.6996	5.0347	5.553	5.4001	5.0804
56.2086	56:12:31	4.2961	4.8449	5.2207	5.2521	5.2608	4.8799	4.4393	4.3883	0.2625	4.9474	4.7028	4.285	1.1643	4.1246	4.063	3.9314	0.4873	4.7116	5.1679	5.4197	4.7163	5.0859	5.586	5.4404	5.109
56.4583	56:27:30	4.353	4.8926	5.2639	5.2817	5.3015	4.9277	4.4837	4.4309	0.2605	4.998	4.7516	4.3243	1.1728	4.1664	4.1093	3.9695	0.4905	4.7625	5.1997	5.4337	4.7383	5.1345	5.6092	5.4703	5.1444
56.7083	56:42:30	4.4014	4.9334	5.3098	5.3242	5.343	4.9683	4.5253	4.4709	0.2624	5.0346	4.7959	4.375	1.1833	4.2065	4.1476	4.0138	0.491	4.8122	5.2211	5.4434	4.7635	5.1944	5.6312	5.5088	5.1847
56.9586	56:57:31	4.4474	4.9736	5.3477	5.367	5.3782	5.0017	4.5733	4.5079	0.2621	5.0768	4.8473	4.4171	1.1949	4.2574	4.1858	4.0483	0.4922	4.8457	5.2635	5.4574	4.7956	5.2369	5.6553	5.5235	5.2063
57.2083	57:12:30	4.4968	5.0261	5.3837	5.4075	5.4227	5.048	4.6246	4.5502	0.2622	5.1212	4.8827	4.4546	1.2026	4.2999	4.2331	4.103	0.4948	4.8941	5.2848	5.4684	4.8401	5.2742	5.7038	5.5539	5.235
57.4581	57:27:29	4.5359	5.0664	5.4271	5.4546	5.4543	5.0797	4.684	4.5897	0.2615	5.1726	4.9259	4.4955	1.2134	4.3302	4.2784	4.1336	0.4977	4.9411	5.3163	5.4786	4.8801	5.3049	5.7248	5.5856	5.2604
57.7083	57:42:30	4.5734	5.1199	5.4668	5.5065	5.4985	5.1312	4.7345	4.6322	0.2608	5.2208	4.9721	4.5591	1.2199	4.3697	4.324	4.1802	0.4995	4.993	5.3325	5.5013	4.9044	5.3667	5.7427	5.6095	5.2944
57.9583	57:57:30	4.6276	5.1572	5.4953	5.5464	5.5346	5.1857	4.7735	4.6826	0.2613	5.2708	5.0251	4.5918	1.228	4.4226	4.3599	4.212	0.501	5.0246	5.3527	5.5146	4.9185	5.399	5.7811	5.6302	5.3268
58.2083	58:12:30	4.6712	5.1979	5.5349	5.5693	5.5727	5.2324	4.8154	4.7197	0.2608	5.3098	5.0599	4.6331	1.2385	4.4632	4.4063	4.2574	0.5029	5.0584	5.3611	5.5357	4.9444	5.4392	5.7876	5.6616	5.3558
58.4586	58:27:31	4.7184	5.2366	5.5846	5.6167	5.6141	5.2739	4.8532	4.7732	0.2604	5.3585	5.0927	4.6765	1.2451	4.499	4.4456	4.2886	0.506	5.1026	5.3792	5.5541	4.9631	5.4738	5.8018	5.6825	5.3892
58.7083	58:42:30	4.7786	5.275	5.6158	5.6576	5.6467	5.3139	4.8885	4.8091	0.2596	5.4095	5.1479	4.7099	1.2519	4.5403	4.4943	4.3398	0.5074	5.1426	5.3924	5.55	4.9793	5.4966	5.8164	5.7157	5.4077
58.9583	58:57:30	4.8294	5.3199	5.6452	5.6897	5.6788	5.3549	4.9207	4.8638	0.2598	5.4535	5.1821	4.745	1.2616	4.5994	4.5379	4.3722	0.5106	5.1843	5.4095	5.5638	5.0038	5.5357	5.8508	5.7396	5.4277
59.2081	59:12:29	4.8775	5.367	5.7028	5.7324	5.7183	5.3895	4.9594	4.8947	0.2587	5.5013	5.219	4.7866	1.2701	4.6513	4.5727	4.4021	0.5137	5.219	5.4289	5.5717	5.0288	5.5787	5.8726	5.7549	5.4364
59.4583	59:27:30	4.9212	5.4098	5.731	5.7649	5.752	5.4343	5.0013	4.929	0.2583	5.5443	5.2714	4.8406	1.2796	4.6903	4.6233	4.4291	0.5166	5.2556	5.4553	5.5872	5.048	5.6246	5.8851	5.7768	5.4559
59.7086	59:42:31	4.9602	5.4512	5.7683	5.8027	5.7895	5.4624	5.0541	4.9705	0.2569	5.5874	5.3111	4.8809	1.285	4.7345	4.6746	4.4651	0.5167	5.2996	5.4741	5.5898	5.0597	5.6657	5.8986	5.7908	5.4743
59.9589	59:57:32	5.0116	5.5019	5.8055	5.8388	5.8302	5.4955	5.0941	5.0138	0.2559	5.619	5.3519	4.9214	1.296	4.7791	4.7108	4.4984	0.5193	5.3341	5.4865	5.5988	5.0762	5.7045	5.9157	5.82	5.4843
60.2092	60:12:33	5.0549	5.5305	5.8493	5.8737	5.854	5.5329	5.135	5.0544	0.2556	5.6626	5.399	4.9478	1.3046	4.8126	4.7676	4.5248	0.5224	5.3797	5.4959	5.604	5.0923	5.7384	5.93	5.8262	5.5133
60.4594	60:27:34	5.1034	5.581	5.8872	5.8914	5.9039	5.5751	5.1898	5.091	0.2555	5.6979	5.4324	4.9856	1.3117	4.8585	4.8089	4.571	0.5241	5.4254	5.5071	5.6043	5.1037	5.7823	5.9472	5.8392	5.5203
60.7097	60:42:35	5.1445	5.6156	5.9242	5.9179	5.9237	5.6167	5.2303	5.1366	0.2574	5.7362	5.4665	5.0238	1.3207	4.9077	4.84	4.61	0.5252	5.4752	5.5226	5.6073	5.1143	5.8189	5.957	5.8556	5.5292
60.9594	60:57:34	5.1872	5.6504	5.9552	5.9608	5.9662	5.6567	5.2745	5.1656	0.2556	5.7828	5.4979	5.0616	1.3326	4.9492	4.8708	4.6449	0.5257	5.5077	5.5427	5.6177	5.1272	5.8601	5.9676	5.8559	5.5344
61.2094	61:12:34	5.2385	5.6974	5.988	5.9968	5.9988	5.7054	5.293	5.1995	0.2545	5.815	5.5308	5.0929	1.3459	4.9851	4.9075	4.672	0.528	5.5509	5.5524	5.6222	5.1455	5.8939	5.9771	5.866	5.5455
61.4594	61:27:34	5.2669	5.7348	6.0187	6.0284	6.0192	5.7404	5.3549	5.2096	0.2544	5.8532	5.5688	5.1311	1.3544	5.0133	4.9333	4.704	0.5298	5.5943	5.5602	5.6212	5.1632	5.9392	5.9829	5.8785	5.5383
61.7097	61:42:35	5.3039	5.7799	6.0556	6.0712	6.0391	5.7799	5.3958	5.2557	0.2554	5.8889	5.6044	5.1563	1.3656	5.0607	4.9893	4.7419	0.5308	5.6273	5.5866	5.6206	5.1647	5.9794	5.9974	5.8903	5.5629
61.9594	61:57:34	5.3455	5.8074	6.0834	6.1039	6.066	5.8138	5.4247	5.3051	0.2529	5.9216	5.6487	5.1858	1.3741	5.1056	5.021	4.7696	0.532	5.6631	5.5914	5.6252	5.1882	6.0058	6.0072	5.8961	5.5662
62.2092	62:12:33	5.3987	5.8439	6.1133	6.1284	6.1006	5.8466	5.4668	5.3332	0.2538	5.9589	5.6824	5.2073	1.3798	5.1589	5.0596	4.8006	0.5322	5.7079	5.601	5.6295	5.2004	6.0461	6.0126	5.9092	5.5664
62.4594	62:27:34	5.4444	5.8797	6.1574	6.16	6.127	5.8836	5.4956	5.3776	0.2523	5.9819	5.7106	5.2409	1.3911	5.1882	5.0976	4.8404	0.5322	5.7452	5.6053	5.636	5.2075	6.0817	6.0379	5.9204	5.5909
62.7089	62:42:32	5.479	5.9098	6.1992	6.1919	6.1531	5.9125	5.5229	5.4049	0.2527	6.0256	5.7587	5.2781	1.3971	5.2177	5.1234	4.8681	0.5326	5.7726	5.6163	5.6522	5.2125	6.1242	6.0389	5.9322	5.6014
62.9586	62:57:31	5.5145	5.9353	6.2313	6.2177	6.1763	5.9517	5.5657	5.4397	0.2532	6.0612	5.8022	5.3048	1.402	5.2571	5.1628	4.8931	0.5327	5.804	5.6107	5.637	5.2215	6.1601	6.0426	5.9239	5.607
63.2083	63:12:30	5.548	5.9813	6.2478	6.2413	6.241	5.9871	5.5908	5.4628	0.2526	6.0885	5.8471	5.3222	1.4109	5.2921	5.1881	4.9326	0.5342	5.8397	5.6058	5.633	5.2326	6.1868	6.037	5.9441	5.61
63.4586	63:27:31	5.5939	6.0142	6.2769	6.2816	6.2655	6.0256	5.6279	5.5071	0.2521	6.1126	5.8878	5.3521	1.4197	5.3184	5.23	4.9547	0.5344	5.8765	5.6189	5.6393	5.2363	6.2168	6.051	5.9296	5.6068
63.7086	63:42:31	5.6371	6.0455	6.3034	6.3064	6.2696	6.0509	5.6463	5.5436	0.253	6.1504	5.9148	5.3594	1.4278	5.3451	5.2553	4.977	0.5344	5.9053	5.6041	5.6501	5.2391	6.2462	6.0584	5.9294	5.6171
63.9586	63:57:31	5.6787	6.063	6.3426	6.3462	6.2958	6.0824	5.6778	5.547	0.2505	6.1824	5.9418	5.3773	1.4367	5.3785	5.2866	5.0069	0.5368	5.9392	5.61	5.638	5.2437	6.2804	6.0499	5.9416	5.627
64.2089	64:12:32	5.7132	6.0968	6.365	6.3654	6.3174	6.1112	5.7072	5.5847	0.2495	6.2136	5.9706	5.4068	1.4445	5.4217	5.3176	5.0282	0.538	5.976	5.5999	5.6439	5.2515	6.2973	6.05	5.9491	5.625
64.4589	64:27:32	5.7424	6.1373	6.4049	6.3942	6.344	6.1294	5.7329	5.6138	0.2488	6.2262	6.0052	5.4432	1.4516	5.4543	5.3577	5.0459	0.5389	6.0168	5.6102	5.6346	5.2547	6.316	6.0497	5.9544	5.6372
64.7089	64:42:32	5.7734	6.1671	6.4205	6.4194	6.3689	6.1494	5.7458	5.6362	0.2473	6.2467	6.0256	5.4585	1.4571	5.4822	5.3739	5.0596	0.5411	6.0299	5.6224	5.6472	5.2593	6.3493	6.058	5.9651	5.6392
64.9592	64:57:33	5.8133	6.1892	6.4596	6.431	6.3906	6.1721	5.7729	5.665	0.2474	6.2695	6.0539	5.4669	1.4705	5.5294	5.3949	5.0787	0.5422	6.069	5.6154	5.6405	5.2721	6.3817	6.0743	5.9668	5.6439
65.2092	65:12:33	5.8474	6.2206	6.4836	6.4526	6.4135	6.2062	5.7872	5.6957	0.2471	6.2981	6.0857	5.4843	1.4799	5.5547	5.438	5.1028	0.5427	6.1085	5.6142	5.6169	5.2714	6.4022	6.065	5.9713	5.6546
65.4592	65:27:33	5.8885	6.2581	6.5255	6.4772	6.4268	6.213	5.8266	5.7103	0.2469	6.3123	6.1142	5.4985	1.4873	5.5874	5.4584	5.1156	0.5446	6.1331	5.6001	5.6172	5.2773	6.4227	6.062	5.9662	5.6519
65.7092	65:42:33	5.9215	6.2812	6.5399	6.4787	6.4492	6.235	5.8426	5.735	0.2458	6.3182	6.1362	5.5173	1.4942	5.6041	5.4821	5.1391	0.5451	6.1621	5.5995	5.6131	5.2824	6.4531	6.0525	5.9597	5.6412
65.9594	65:57:34	5.9462	6.3145	6.5644	6.5101	6.477	6.2679	5.8589	5.7463	0.2462	6.3462	6.1663	5.5076	1.5031	5.633	5.5062	5.1477	0.5452	6.1837	5.6123	5.6184	5.2693	6.4876	6.0493	5.9601	5.6339
66.2097	66:12:35	5.9808	6.3371	6.5819	6.5397	6.4977	6.2968	5.8928	5.7705	0.2429	6.3645	6.176	5.5042	1.5123	5.6684	5.5245	5.1687	0.5453	6.2172	5.6061	5.6063	5.2705	6.5069	6.0549	5.9643	5.6142
66.4597	66:27:35	6.0107	6.3625	6.5994	6.5681	6.5279	6.2979	5.9172	5.7919	0.2435	6.3882	6.204	5.5219	1.5166	5.7035	5.5383	5.1725	0.5457	6.2482	5.6195	5.6003	5.2759	6.5255	6.0348	5.9674	5.6033
66.7094	66:42:34	6.043	6.3905	6.6132	6.5781	6.5389	6.3084	5.9443	5.8145	0.2435	6.4049	6.2271	5.521	1.5236	5.7203	5.562	5.195	0.5451	6.2614	5.6127	5.5977	5.2725	6.5527	6.0488	5.9605	5.6114
66.9592	66:57:33	6.077	6.3974	6.6338	6.6053	6.5602	6.3248	5.9643	5.8234	0.2424	6.4315	6.2334	5.5062	1.5274	5.7348	5.5822	5.2111	0.5457	6.283	5.5903	5.5822	5.2646	6.5851	6.0408	5.9697	5.6006
67.2092	67:12:33	6.0796	6.4189	6.6564	6.6208	6.5705	6.3467	5.9875	5.8281	0.2414	6.4525	6.2538	5.5131	1.5326	5.7587	5.6002	5.2171	0.5492	6.3082	5.585	5.5679	5.2609	6.5968	6.024	5.9566	5.5908
67.4592	67:27:33	6.1139	6.4317	6.674	6.6337	6.5883	6.364	6.0138	5.8167	0.2406	6.4488	6.2787	5.5002	1.5398	5.7829	5.6188	5.2185	0.5485	6.3286	5.5817	5.5619	5.2538	6.6112	6.0012	5.9513	5.5895
67.7089	67:42:32	6.1385	6.4497	6.6857	6.6508	6.6117	6.3742	6.0434	5.8366	0.238	6.4695	6.2911	5.5006	1.5467	5.8031	5.6437	5.2221	0.5499	6.3433	5.5625	5.5551	5.2534	6.63	6.0027	5.9249	5.5725
67.9589	67:57:32	6.1629	6.4727	6.6967	6.6639	6.6277	6.3679	6.0424	5.8413	0.2376	6.4686	6.307	5.5037	1.5532	5.8338	5.6663	5.2204	0.5514	6.3546	5.5559	5.5472	5.2499	6.6537	5.9918	5.9271	5.5723
68.2092	68:12:33	6.1902	6.4983	6.7059	6.6743	6.6426	6.3823	6.0355	5.8407	0.2356	6.4757	6.3245	5.5177	1.5598	5.8428	5.6772	5.2174	0.551	6.3603	5.5553	5.534	5.2537	6.6608	5.9949	5.9196	5.5686
68.4594	68:27:34	6.2259	6.5211	6.7262	6.6784	6.6541	6.4067	6.0364	5.8482	0.234	6.4925	6.3413	5.497	1.5661	5.8516	5.7074	5.2165	0.5503	6.3801	5.549	5.5247	5.2393	6.6552	5.9855	5.913	5.5568
68.7097	68:42:35	6.2297	6.5184	6.7455	6.707	6.6644	6.411	6.058	5.841	0.2341	6.5121	6.3521	5.4766	1.5731	5.8646	5.7206	5.2061	0.5525	6.4024	5.5289	5.5225	5.2262	6.6793	5.9741	5.9105	5.543
68.9597	68:57:35	6.2452	6.5334	6.7603	6.7304	6.6857	6.4312	6.0692	5.8244	0.232	6.5244	6.3676	5.4696	1.578	5.8964	5.7234	5.2026	0.5527	6.4191	5.5077	5.5151	5.2164	6.6986	5.9694	5.9064	5.5371
69.2097	69:12:35	6.2573	6.5523	6.7696	6.7388	6.7014	6.4485	6.0719	5.8305	0.2326	6.5333	6.3804	5.4689	1.5825	5.925	5.7338	5.191	0.5538	6.4237	5.4997	5.5089	5.206	6.7224	5.9417	5.8939	5.5251
69.46	69:27:36	6.2761	6.5668	6.7678	6.7385	6.7121	6.461	6.0841	5.8094	0.2317	6.544	6.3995	5.4862	1.5875	5.948	5.7473	5.2033	0.5557	6.4343	5.4864	5.4936	5.1935	6.7339	5.9344	5.8822	5.5166
69.71	69:42:36	6.3065	6.5839	6.7788	6.7558	6.7168	6.4745	6.0965	5.8079	0.2315	6.5492	6.403	5.4888	1.5911	5.9501	5.7666	5.212	0.5572	6.4395	5.4755	5.4761	5.1858	6.7426	5.9289	5.8722	5.5118
69.9594	69:57:34	6.3221	6.5994	6.787	6.7581	6.7266	6.4733	6.0952	5.8121	0.2293	6.5621	6.4284	5.4831	1.5993	5.9661	5.7846	5.2033	0.5564	6.4553	5.4602	5.4707	5.1767	6.7653	5.912	5.8619	5.5061
70.2094	70:12:34	6.3344	6.6222	6.7925	6.7736	6.7554	6.4849	6.0956	5.816	0.228	6.5631	6.4511	5.479	1.6042	5.9907	5.7971	5.191	0.5559	6.4539	5.4394	5.4599	5.1672	6.7764	5.885	5.8501	5.4946
70.4597	70:27:35	6.3439	6.6335	6.7972	6.7755	6.7434	6.4836	6.0936	5.8148	0.2263	6.5741	6.4423	5.4583	1.6118	6.0037	5.8122	5.1857	0.5567	6.4773	5.4312	5.4559	5.1465	6.7911	5.8716	5.8305	5.4967
70.7097	70:42:35	6.3642	6.6303	6.7999	6.7738	6.7475	6.4826	6.1077	5.8112	0.2269	6.5765	6.4681	5.4343	1.6213	6.0211	5.8199	5.1887	0.5583	6.4745	5.4229	5.4443	5.1285	6.8071	5.8557	5.8081	5.4847
70.96	70:57:36	6.3771	6.6351	6.8079	6.786	6.7522	6.4803	6.1329	5.8007	0.2249	6.5767	6.4636	5.3946	1.6258	6.0238	5.8328	5.1759	0.5603	6.4951	5.4058	5.4189	5.1168	6.8021	5.8209	5.8053	5.4684
71.2103	71:12:37	6.4001	6.6422	6.8177	6.7896	6.7624	6.4928	6.1554	5.7874	0.2245	6.5754	6.4634	5.3739	1.6325	6.0129	5.8272	5.1568	0.5606	6.491	5.3874	5.4079	5.1038	6.7863	5.8218	5.7913	5.4568
71.4603	71:27:37	6.418	6.6551	6.8074	6.8063	6.7698	6.4841	6.1495	5.7638	0.2238	6.5783	6.4833	5.3413	1.6408	6.0248	5.832	5.1482	0.5622	6.4924	5.3754	5.3873	5.0937	6.7864	5.8057	5.7812	5.4376
71.7106	71:42:38	6.4315	6.661	6.8087	6.7917	6.7598	6.4945	6.1558	5.7422	0.2232	6.5909	6.4734	5.3227	1.6427	6.0462	5.8388	5.1434	0.5637	6.4981	5.3535	5.3746	5.0766	6.8016	5.7741	5.7838	5.4239
71.9608	71:57:39	6.434	6.6632	6.8154	6.7976	6.7669	6.5018	6.1725	5.7196	0.223	6.5946	6.497	5.3051	1.6487	6.0528	5.8479	5.1398	0.5637	6.5162	5.3396	5.3624	5.0554	6.7973	5.76	5.7672	5.4108
72.2106	72:12:38	6.4315	6.6564	6.8164	6.7969	6.7639	6.4986	6.1963	5.7042	0.2222	6.5976	6.4965	5.287	1.648	6.0736	5.8694	5.1295	0.5653	6.5259	5.3105	5.3424	5.0296	6.8189	5.7431	5.7583	5.4034
72.4606	72:27:38	6.4474	6.6689	6.8234	6.7923	6.7567	6.4961	6.2024	5.6908	0.2214	6.5874	6.5071	5.2715	1.6527	6.08	5.8771	5.118	0.565	6.5153	5.2854	5.3135	5.0092	6.8171	5.7318	5.7279	5.3882
72.7108	72:42:39	6.4718	6.6754	6.8347	6.7948	6.7586	6.5016	6.1941	5.6804	0.22	6.5921	6.512	5.2425	1.6632	6.085	5.89	5.0917	0.5681	6.5237	5.2647	5.293	4.9876	6.8156	5.7087	5.7304	5.3603
72.9608	72:57:39	6.4963	6.6659	6.8261	6.797	6.7682	6.5154	6.1772	5.6728	0.2197	6.5959	6.521	5.216	1.669	6.0971	5.8891	5.0856	0.5706	6.522	5.2544	5.2755	4.9659	6.8093	5.6944	5.7066	5.357
73.2111	73:12:40	6.4897	6.6782	6.8431	6.7891	6.7569	6.5133	6.1961	5.6484	0.2187	6.5841	6.5174	5.1892	1.6737	6.0913	5.8912	5.0807	0.5713	6.5301	5.2525	5.2541	4.9539	6.818	5.6692	5.6881	5.3253
73.4606	73:27:38	6.4933	6.6813	6.8379	6.7854	6.773	6.505	6.1994	5.6342	0.2175	6.5773	6.5116	5.1713	1.6777	6.1009	5.8939	5.0814	0.5725	6.5319	5.2376	5.2277	4.9284	6.8171	5.6464	5.6684	5.2891
73.7103	73:42:37	6.4982	6.6796	6.8279	6.7857	6.7605	6.5027	6.1871	5.6023	0.216	6.5722	6.5296	5.1672	1.6831	6.1016	5.9047	5.0678	0.5752	6.5399	5.2119	5.2219	4.9072	6.8148	5.6358	5.6484	5.2643
73.9603	73:57:37	6.5105	6.6954	6.8141	6.7835	6.7642	6.4998	6.1687	5.569	0.2159	6.5491	6.5282	5.1671	1.6897	6.1066	5.9034	5.045	0.5794	6.5431	5.1908	5.1924	4.88	6.8107	5.6106	5.641	5.2371
74.2103	74:12:37	6.5165	6.6926	6.8119	6.7767	6.7522	6.5025	6.1834	5.5644	0.2158	6.5529	6.5489	5.1523	1.6985	6.1017	5.9129	5.0175	0.5808	6.5379	5.1838	5.1706	4.8548	6.8046	5.5868	5.6154	5.2237
74.4603	74:27:37	6.5301	6.6928	6.8095	6.772	6.752	6.5033	6.2125	5.5459	0.2127	6.5587	6.5293	5.1315	1.7111	6.0917	5.9029	5.0087	0.5815	6.5408	5.1519	5.1431	4.8354	6.8031	5.5609	5.6126	5.2064
74.71	74:42:36	6.5254	6.6817	6.8049	6.766	6.7376	6.5	6.2179	5.5197	0.2134	6.564	6.5497	5.0946	1.7165	6.0919	5.8827	4.983	0.5828	6.5276	5.1319	5.1231	4.811	6.8057	5.5494	5.5913	5.193
74.9603	74:57:37	6.5234	6.6768	6.7845	6.7565	6.7251	6.4876	6.2052	5.4917	0.2133	6.5655	6.5466	5.0801	1.7235	6.0964	5.8756	4.9777	0.5847	6.531	5.1111	5.0921	4.7781	6.7878	5.5192	5.5882	5.1829
75.21	75:12:36	6.5316	6.67	6.776	6.7641	6.7168	6.4678	6.1987	5.4628	0.2129	6.5647	6.5446	5.0358	1.7296	6.1053	5.8668	4.9645	0.5877	6.5272	5.0967	5.0629	4.7455	6.7849	5.4908	5.5652	5.1633
75.4603	75:27:37	6.534	6.6639	6.7685	6.7528	6.7095	6.4519	6.2	5.4362	0.2126	6.5671	6.5525	5.0176	1.7364	6.1088	5.8627	4.9438	0.5912	6.5216	5.0792	5.0416	4.7222	6.7795	5.4578	5.5449	5.1371
75.7103	75:42:37	6.5257	6.6488	6.7469	6.7368	6.6979	6.4579	6.2057	5.4136	0.2113	6.556	6.5399	4.9821	1.7402	6.0982	5.8866	4.9278	0.5934	6.5168	5.0548	5.0088	4.7163	6.7861	5.4445	5.5287	5.1201
75.9606	75:57:38	6.5384	6.6483	6.7367	6.7213	6.6885	6.4476	6.2173	5.3906	0.2111	6.5425	6.5396	4.9462	1.7466	6.0949	5.8903	4.8998	0.5959	6.5156	5.0247	4.9878	4.6852	6.774	5.4201	5.5146	5.0847
76.2106	76:12:38	6.5552	6.6393	6.7427	6.7177	6.6854	6.4526	6.1985	5.3635	0.2098	6.5422	6.5358	4.9125	1.7544	6.0901	5.8896	4.8819	0.5962	6.5163	5.0003	4.9578	4.6569	6.7641	5.3858	5.5023	5.067
76.4608	76:27:39	6.5413	6.6347	6.722	6.711	6.6663	6.4474	6.1823	5.3446	0.2093	6.5374	6.5334	4.881	1.7658	6.0924	5.8796	4.8585	0.5992	6.4944	4.9875	4.9332	4.6256	6.7495	5.3623	5.4824	5.0493
76.7111	76:42:40	6.5337	6.6246	6.7134	6.7014	6.6442	6.4348	6.1782	5.3171	0.2083	6.5421	6.5305	4.8644	1.7729	6.0996	5.8767	4.847	0.6001	6.4989	4.9568	4.8979	4.601	6.7356	5.3285	5.4565	5.0324
76.9614	76:57:41	6.5375	6.6156	6.7097	6.6932	6.6367	6.4324	6.1954	5.2936	0.2088	6.5408	6.5242	4.8383	1.7819	6.1064	5.8843	4.8228	0.6024	6.4912	4.9368	4.8635	4.5936	6.7232	5.318	5.4433	5.0115
77.2114	77:12:41	6.5256	6.6058	6.7009	6.6743	6.6164	6.4287	6.1822	5.257	0.2075	6.5352	6.5308	4.8076	1.7862	6.098	5.8685	4.7952	0.6062	6.4918	4.8963	4.8509	4.5637	6.7297	5.286	5.4217	4.9883
77.4614	77:27:41	6.5153	6.6037	6.6948	6.6733	6.6045	6.4041	6.1746	5.2209	0.2067	6.5296	6.5206	4.7855	1.793	6.0943	5.8774	4.7724	0.6085	6.476	4.8812	4.818	4.5519	6.7165	5.2822	5.3991	4.9761
77.7117	77:42:42	6.5119	6.589	6.674	6.668	6.5951	6.4127	6.1812	5.2063	0.2061	6.5233	6.5084	4.7676	1.796	6.0797	5.8622	4.7426	0.6113	6.4562	4.8552	4.7928	4.521	6.6934	5.2466	5.3863	4.9537
77.9617	77:57:42	6.5214	6.574	6.6571	6.6474	6.5792	6.4103	6.1703	5.1773	0.2062	6.5133	6.491	4.7522	1.8061	6.0713	5.8556	4.7241	0.6117	6.4332	4.8352	4.7676	4.4988	6.6938	5.2194	5.3693	4.9308
78.2119	78:12:43	6.5166	6.5608	6.6509	6.6062	6.575	6.4078	6.1764	5.1453	0.2058	6.4892	6.4669	4.7263	1.8151	6.0589	5.8482	4.6954	0.6146	6.4212	4.804	4.7386	4.4653	6.6749	5.2107	5.3531	4.9147
78.4619	78:27:43	6.502	6.5576	6.6394	6.5869	6.5515	6.3936	6.1772	5.122	0.2055	6.4776	6.4713	4.6972	1.8254	6.0574	5.8487	4.6735	0.6145	6.4184	4.7754	4.7242	4.4458	6.6465	5.1807	5.3318	4.8952
78.7122	78:42:44	6.4832	6.5385	6.6246	6.5732	6.5326	6.3756	6.1883	5.088	0.2043	6.4699	6.4667	4.6728	1.8325	6.0718	5.85	4.645	0.615	6.4039	4.7492	4.6912	4.4221	6.6267	5.1525	5.3096	4.8715
78.9625	78:57:45	6.4579	6.5323	6.6	6.5578	6.499	6.3731	6.1616	5.0465	0.2035	6.4731	6.4502	4.6412	1.8369	6.0604	5.8385	4.6063	0.616	6.4031	4.7069	4.673	4.3949	6.6189	5.1402	5.2989	4.8384
79.2119	79:12:43	6.4489	6.5177	6.5733	6.5634	6.48	6.3586	6.1458	5.023	0.2039	6.4604	6.4217	4.6242	1.8453	6.0507	5.825	4.5836	0.6191	6.3931	4.6734	4.6539	4.374	6.6767	5.121	5.2749	4.8174
79.4617	79:27:42	6.4384	6.4925	6.5527	6.5544	6.4593	6.3552	6.1388	4.9838	0.2035	6.4437	6.4055	4.5968	1.8522	6.0305	5.8253	4.5511	0.6217	6.3623	4.6466	4.6125	4.3548	6.61	5.0934	5.2622	4.8017
79.7117	79:42:42	6.434	6.4757	6.5232	6.5222	6.4457	6.3455	6.1272	4.9634	0.2024	6.4334	6.3967	4.5722	1.854	6.015	5.8133	4.5259	0.6252	6.3376	4.6262	4.5865	4.3264	6.6078	5.0734	5.243	4.7828
79.9617	79:57:42	6.4251	6.4527	6.5014	6.4983	6.4312	6.338	6.1146	4.9434	0.2022	6.4205	6.398	4.5444	1.8597	6.0151	5.8037	4.504	0.6272	6.3075	4.5951	4.571	4.3018	6.5994	5.0471	5.2342	4.7685
80.2119	80:12:43	6.3999	6.438	6.4787	6.4948	6.4218	6.3173	6.1059	4.9125	0.2016	6.4114	6.3808	4.5108	1.8678	6.0128	5.7938	4.4707	0.6275	6.2903	4.5647	4.5463	4.2791	6.5847	5.014	5.2123	4.747
80.4614	80:27:41	6.398	6.4176	6.4616	6.4849	6.3893	6.304	6.078	4.9048	0.2023	6.4143	6.3798	4.4867	1.8714	6.015	5.772	4.4389	0.6311	6.2824	4.544	4.5203	4.2597	6.5676	5.0086	5.196	4.7138
80.7114	80:42:41	6.3803	6.4049	6.4489	6.4696	6.3709	6.2823	6.0716	4.888	0.201	6.4048	6.3745	4.4644	1.8737	6.0124	5.7578	4.4142	0.6323	6.2703	4.5207	4.4916	4.2479	6.5618	4.9823	5.1717	4.6957
80.9614	80:57:41	6.3641	6.3944	6.427	6.442	6.3569	6.2734	6.0425	4.8522	0.2011	6.404	6.3707	4.4367	1.8831	5.9893	5.7489	4.3737	0.6357	6.2478	4.4924	4.4696	4.2247	6.5362	4.9536	5.1555	4.687
81.2114	81:12:41	6.3617	6.3692	6.4186	6.4157	6.3413	6.262	6.0287	4.839	0.2015	6.3879	6.3576	4.4126	1.8883	5.9695	5.7536	4.3486	0.6366	6.2192	4.4703	4.4432	4.2149	6.5047	4.9429	5.1412	4.6582
81.4614	81:27:41	6.344	6.3465	6.3807	6.3789	6.3142	6.2508	6.0139	4.798	0.2014	6.3656	6.3405	4.3889	1.8942	5.9497	5.7584	4.3241	0.64	6.1754	4.4468	4.423	4.198	6.4731	4.9159	5.1298	4.6371
81.7117	81:42:42	6.3118	6.3213	6.3533	6.352	6.2856	6.2388	5.9919	4.7699	0.2019	6.3439	6.3289	4.357	1.8949	5.9445	5.7411	4.3053	0.6413	6.1616	4.4253	4.3942	4.1704	6.4441	4.9023	5.0999	4.6102
81.9614	81:57:41	6.3014	6.2874	6.3278	6.3295	6.2654	6.2188	5.9823	4.7492	0.2017	6.3284	6.3163	4.3285	1.9007	5.933	5.7321	4.2805	0.6436	6.148	4.4048	4.3678	4.1487	6.4203	4.887	5.0819	4.5771
82.2114	82:12:41	6.2797	6.2599	6.3087	6.313	6.2434	6.2073	5.9706	4.7189	0.2009	6.3221	6.2938	4.3037	1.91	5.9311	5.7145	4.2595	0.6473	6.1287	4.3805	4.3404	4.126	6.4062	4.8643	5.0564	4.5535
82.4614	82:27:41	6.2596	6.2355	6.2929	6.2922	6.2283	6.2044	5.9512	4.6908	0.2015	6.3268	6.2727	4.2777	1.9146	5.9239	5.7054	4.2347	0.6478	6.1128	4.3574	4.3098	4.0985	6.3596	4.8408	5.0306	4.5336
82.7108	82:42:39	6.2396	6.2091	6.2647	6.2744	6.1864	6.1886	5.9362	4.6676	0.202	6.3166	6.2757	4.2571	1.9113	5.9253	5.684	4.2063	0.6508	6.0951	4.3377	4.2865	4.074	6.3446	4.8133	5.0086	4.5109
82.9608	82:57:39	6.2074	6.1854	6.2316	6.2573	6.1608	6.1886	5.9191	4.6394	0.2024	6.306	6.2556	4.2267	1.91	5.8992	5.6663	4.1851	0.6524	6.074	4.3111	4.2797	4.0456	6.3218	4.7803	4.9887	4.4864
83.21	83:12:36	6.1917	6.1647	6.2106	6.2231	6.1348	6.1767	5.9064	4.615	0.2025	6.2972	6.2383	4.2014	1.9164	5.8724	5.6528	4.1615	0.6551	6.0216	4.2814	4.253	4.0305	6.2959	4.7473	4.9591	4.4653
83.4603	83:27:37	6.1812	6.137	6.1791	6.1938	6.1094	6.1671	5.8971	4.5966	0.2033	6.2696	6.2174	4.1768	1.9136	5.8514	5.6467	4.1363	0.658	5.9922	4.2589	4.231	4.0045	6.2564	4.7211	4.9365	4.4374
83.7103	83:42:37	6.1418	6.1186	6.149	6.1737	6.0932	6.1432	5.8946	4.5729	0.2021	6.2574	6.2028	4.1615	1.9182	5.8266	5.629	4.1088	0.6609	5.9536	4.2296	4.2083	3.9933	6.2196	4.7016	4.9092	4.412
83.96	83:57:36	6.1079	6.0932	6.1252	6.1617	6.0606	6.1293	5.9003	4.5403	0.2033	6.2458	6.198	4.1382	1.9183	5.8174	5.6137	4.0821	0.6653	5.9161	4.216	4.1968	3.9705	6.2014	4.6757	4.8774	4.3928
84.21	84:12:36	6.0785	6.0603	6.1074	6.1471	6.0358	6.112	5.8964	4.504	0.2013	6.2271	6.187	4.12	1.9274	5.8069	5.5974	4.0623	0.6682	5.8817	4.1906	4.1755	3.946	6.1672	4.6556	4.8479	4.3602
84.4603	84:27:37	6.0472	6.0159	6.075	6.1259	5.9838	6.0921	5.8808	4.4752	0.2002	6.2236	6.1722	4.0995	1.9374	5.7866	5.5808	4.0413	0.6714	5.8505	4.1666	4.1396	3.9302	6.1373	4.6268	4.819	4.3293
84.7094	84:42:34	6.0082	5.9806	6.0544	6.0944	5.9427	6.0814	5.8627	4.4496	0.2017	6.223	6.1647	4.0775	1.9376	5.7681	5.5664	4.0165	0.6738	5.8305	4.1428	4.1079	3.911	6.1114	4.5933	4.7776	4.3057
84.9594	84:57:34	5.9599	5.9591	6.0218	6.0617	5.8969	6.0642	5.8503	4.4258	0.2013	6.2152	6.1527	4.062	1.945	5.745	5.5525	3.9866	0.6758	5.7962	4.1207	4.0828	3.8829	6.0864	4.5581	4.7492	4.2794
85.2097	85:12:35	5.9301	5.9253	6.007	6.0273	5.864	6.0533	5.8355	4.399	0.2033	6.2019	6.1313	4.0422	1.9436	5.7193	5.5326	3.9676	0.6789	5.76	4.0948	4.0608	3.8656	6.0503	4.5373	4.7219	4.2579
85.46	85:27:36	5.893	5.9021	5.9706	6.0055	5.8374	6.0263	5.8317	4.3692	0.2015	6.1811	6.1171	4.0205	1.9363	5.6956	5.5226	3.9497	0.6834	5.7326	4.0794	4.0344	3.8463	6.0197	4.5153	4.6936	4.2304
85.7094	85:42:34	5.8643	5.8648	5.929	5.9744	5.796	6.0174	5.8195	4.3366	0.2035	6.149	6.1094	4.0051	1.9319	5.6727	5.5005	3.9142	0.6855	5.7086	4.0547	4.025	3.8351	5.9862	4.4896	4.678	4.2182
85.9594	85:57:34	5.8338	5.8293	5.9077	5.9463	5.7605	6.0023	5.8089	4.3184	0.2048	6.146	6.083	3.9836	1.9304	5.6572	5.4883	3.8879	0.6873	5.6727	4.0367	4.0017	3.8161	5.9675	4.4604	4.6487	4.1966
86.2094	86:12:34	5.8158	5.7997	5.8824	5.9173	5.735	6.0152	5.8157	4.3024	0.2027	6.1472	6.0826	3.9596	1.934	5.6567	5.4917	3.8714	0.688	5.6521	4.0126	3.9848	3.8065	5.9339	4.4425	4.6322	4.1789
86.4594	86:27:34	5.8099	5.7857	5.8681	5.8939	5.7155	6.0086	5.8229	4.2745	0.2027	6.1578	6.076	3.9431	1.9312	5.6566	5.4865	3.8561	0.6923	5.641	4.0174	3.9962	3.8202	5.9083	4.4465	4.6395	4.1872
86.7094	86:42:34	5.8353	5.7705	5.8525	5.8747	5.7022	6.0643	5.8749	4.2918	0.2041	6.2123	6.1151	3.9574	1.9387	5.6726	5.5369	3.8715	0.6985	5.6408	4.1266	4.1082	3.9144	5.8755	4.5619	4.7296	4.2855
86.9594	86:57:34	5.8162	5.753	5.8411	5.8497	5.6854	6.077	5.9065	4.3358	0.2061	6.2234	6.1258	3.9931	1.9485	5.6576	5.5376	3.9062	0.7014	5.6174	4.1952	4.1768	3.9678	5.8488	4.6192	4.7899	4.3402
87.2097	87:12:35	5.7724	5.6948	5.7766	5.7832	5.6377	6.0528	5.8902	4.3451	0.2072	6.1907	6.1015	4.0046	1.9537	5.6197	5.5315	3.8999	0.7037	5.5853	4.1648	4.1639	3.9501	5.7966	4.5914	4.771	4.3349
87.46	87:27:36	5.703	5.6499	5.7234	5.7348	5.5943	6.0254	5.8807	4.3256	0.2063	6.1748	6.0835	3.9943	1.9619	5.5918	5.51	3.8731	0.7061	5.5182	4.0889	4.071	3.91	5.7442	4.5215	4.7146	4.2795
87.7103	87:42:37	5.6591	5.6163	5.6828	5.7153	5.5886	6.0305	5.8978	4.3078	0.2065	6.1717	6.096	3.9862	1.9727	5.6	5.5119	3.8471	0.706	5.5007	4.0063	3.9991	3.8444	5.703	4.4268	4.6162	4.2212
87.96	87:57:36	5.6487	5.5821	5.6482	5.6994	5.5521	6.0417	5.9123	4.2977	0.2089	6.1588	6.0939	3.9794	1.9787	5.5983	5.5082	3.8508	0.7091	5.4848	4.0486	4.0393	3.8647	5.6656	4.4497	4.6103	4.2395
88.21	88:12:36	5.6183	5.5584	5.6154	5.6663	5.5192	6.0514	5.9509	4.3256	0.209	6.1557	6.1054	4.0008	1.9857	5.587	5.5131	3.8829	0.7116	5.4791	4.0976	4.0663	3.8945	5.6433	4.4907	4.6382	4.2714
88.46	88:27:36	5.5583	5.5088	5.5441	5.5939	5.4419	6.025	5.9448	4.303	0.2107	6.1225	6.0867	4.0081	1.9842	5.569	5.493	3.8745	0.7098	5.4219	4.0498	4.0113	3.8553	5.5788	4.4267	4.5811	4.2398

## Sheet: Graph
Hout		Target Only			4Naive			4ALD			4CD81			4CD82			8Naive			8ALD			8CD81			8CD82			4/8Naive			4/8ALD			4/8CD81			4/8CD82			4Naive+Eng			4ALD+Eng			4CD81+Eng
0		0.344193	0.342703	0.335702	0.399699	0.370596	0.387785	0.40493	0.406085	0.428616	0.432618	0.416885	0.422714	0.408827	0.411203	0.299919	0.414638	0.431679	0.421987	0.464239	0.442	0.462107	0.418978	0.438494	0.438897	0.439716	0.441886	0.343822	0.341357	0.408175	0.394262	0.415333	0.385704	0.393319	0.398624	0.389212	0.421435	0.402322	0.388603	0.2812	0.369879	0.417453	0.386298	0.410064	0.458947	0.41885	0.458044	0.423427	0.423091
1.00028		0.25783	0.258579	0.250025	0.312186	0.304368	0.313906	0.355977	0.341231	0.365826	0.377262	0.349318	0.362768	0.342453	0.35636	0.2495	0.360118	0.38337	0.365524	0.415187	0.394375	0.420642	0.378276	0.397897	0.396231	0.39698	0.405476	0.317672	0.303606	0.387902	0.366148	0.380356	0.356225	0.37309	0.371436	0.358607	0.396827	0.371505	0.356505	0.274771	0.352406	0.395157	0.348772	0.389185	0.434449	0.393838	0.434437	0.399596	0.399326
2.25028		0.271495	0.265443	0.263712	0.331475	0.319456	0.322942	0.37053	0.352082	0.381698	0.39529	0.36559	0.378169	0.352226	0.37093	0.258875	0.385176	0.405158	0.387596	0.43652	0.420164	0.445205	0.398631	0.421049	0.419207	0.419941	0.426007	0.321474	0.327173	0.41466	0.388791	0.412727	0.39085	0.403724	0.397752	0.389285	0.43078	0.399673	0.386464	0.300819	0.369241	0.419022	0.36784	0.397247	0.450982	0.406356	0.443463	0.408292	0.407331
3.25056		0.27941	0.273324	0.270484	0.347743	0.328821	0.336518	0.368764	0.351509	0.38114	0.388887	0.362247	0.375209	0.353754	0.367553	0.253275	0.398583	0.420976	0.404213	0.433872	0.425185	0.448905	0.405321	0.426055	0.428026	0.42169	0.404406	0.320854	0.343109	0.429735	0.402922	0.441025	0.414037	0.423451	0.424867	0.412191	0.458357	0.424503	0.408397	0.313423	0.382265	0.43507	0.387464	0.402863	0.449755	0.402957	0.444591	0.395314	0.401991
4.50083		0.283953	0.269479	0.280705	0.354635	0.343436	0.343914	0.347854	0.345377	0.371759	0.375394	0.350874	0.366483	0.34818	0.35861	0.243078	0.406183	0.434077	0.414695	0.427108	0.416551	0.446442	0.40445	0.425027	0.428506	0.415967	0.395027	0.311788	0.351675	0.443244	0.414462	0.466606	0.433061	0.443437	0.444799	0.433034	0.481556	0.443324	0.425055	0.320036	0.395471	0.446246	0.398318	0.397616	0.439628	0.398032	0.430643	0.386619	0.38947
5.75028		0.290933	0.272617	0.288009	0.370627	0.35011	0.361069	0.347568	0.343849	0.369426	0.369413	0.349763	0.365594	0.345808	0.355598	0.236478	0.426315	0.451141	0.431432	0.426986	0.415244	0.429399	0.413712	0.433297	0.43641	0.418539	0.40125	0.305675	0.356315	0.461064	0.430645	0.48811	0.461401	0.464295	0.469906	0.45415	0.508114	0.469048	0.447312	0.336288	0.406074	0.458954	0.414131	0.398949	0.44108	0.404212	0.431829	0.389009	0.386354
7.00083		0.297401	0.289178	0.313065	0.397001	0.375521	0.38506	0.360227	0.355313	0.382193	0.382645	0.360435	0.377195	0.35549	0.36254	0.249884	0.445557	0.468712	0.46079	0.442713	0.426257	0.440413	0.436294	0.44926	0.457922	0.43584	0.413834	0.313907	0.377349	0.48438	0.45261	0.52488	0.490795	0.502134	0.498941	0.484696	0.54087	0.496299	0.47747	0.361441	0.429531	0.488508	0.441309	0.416217	0.458176	0.420264	0.449858	0.40421	0.398046
8.25139		0.328039	0.312782	0.338712	0.436807	0.40912	0.4222	0.379228	0.380227	0.406136	0.408421	0.389219	0.401232	0.381801	0.382638	0.268576	0.475355	0.50562	0.497731	0.465518	0.450516	0.4661	0.471059	0.472538	0.487751	0.463029	0.437925	0.331102	0.408433	0.522735	0.487518	0.574741	0.540718	0.551282	0.535231	0.528519	0.593268	0.542737	0.513697	0.39588	0.447681	0.529635	0.478849	0.441735	0.482538	0.452365	0.480014	0.424878	0.429298
9.25111		0.356859	0.342738	0.371469	0.47271	0.440975	0.465059	0.413235	0.410165	0.439853	0.435401	0.415577	0.416295	0.411427	0.414225	0.291465	0.506785	0.542289	0.53741	0.490967	0.476226	0.499312	0.503266	0.510012	0.525751	0.490645	0.464961	0.34318	0.443501	0.562914	0.52321	0.62523	0.592769	0.603451	0.581935	0.564253	0.636968	0.585656	0.554808	0.425931	0.4753	0.566878	0.515603	0.469187	0.517089	0.476022	0.507297	0.452584	0.452056
10.5008		0.411034	0.385406	0.422896	0.525244	0.497955	0.521765	0.468466	0.457868	0.473733	0.485721	0.464563	0.468336	0.460857	0.446734	0.326777	0.546347	0.598006	0.606808	0.538882	0.529335	0.550844	0.557443	0.550439	0.57527	0.544837	0.510657	0.381629	0.498232	0.622449	0.585298	0.699354	0.65937	0.668038	0.651759	0.628947	0.708416	0.657065	0.628553	0.475652	0.530839	0.62476	0.574699	0.520717	0.565709	0.519429	0.563999	0.498802	0.501852
11.7519		0.462595	0.453698	0.486828	0.60037	0.566297	0.596985	0.543889	0.520407	0.538574	0.541958	0.53068	0.53967	0.532362	0.505376	0.374848	0.610283	0.66071	0.687316	0.588539	0.58992	0.612872	0.629837	0.612962	0.639513	0.602996	0.567847	0.430075	0.561332	0.697891	0.664723	0.797758	0.737478	0.741436	0.729591	0.70731	0.788275	0.738171	0.703312	0.534538	0.601511	0.697088	0.644029	0.589774	0.627619	0.574	0.623174	0.549946	0.561069
13.0031		0.53144	0.523907	0.570238	0.695055	0.635823	0.680788	0.633534	0.599207	0.621742	0.629116	0.617898	0.623589	0.616036	0.585021	0.435263	0.693823	0.74721	0.78382	0.661496	0.656415	0.699443	0.722853	0.696908	0.718489	0.682042	0.647634	0.486919	0.645278	0.785641	0.745311	0.906924	0.841203	0.838184	0.822483	0.795921	0.893411	0.83865	0.79421	0.612987	0.684911	0.784797	0.736968	0.658321	0.695332	0.650871	0.690017	0.614815	0.634589
14.0033		0.59515	0.586991	0.640079	0.768137	0.696729	0.765247	0.719561	0.67367	0.68774	0.700614	0.690366	0.699379	0.690658	0.65146	0.490518	0.774022	0.82813	0.864153	0.727582	0.723175	0.771705	0.793733	0.771871	0.795554	0.744653	0.709579	0.531928	0.716366	0.872862	0.828391	1.00909	0.920529	0.923643	0.908429	0.869094	0.981176	0.933278	0.872906	0.66669	0.746459	0.857717	0.81312	0.729496	0.77109	0.719231	0.759062	0.676655	0.692079
15.2536		0.683486	0.678248	0.73353	0.865066	0.787958	0.876546	0.829632	0.777413	0.796926	0.804439	0.797703	0.801436	0.805617	0.751538	0.561578	0.873086	0.936783	0.982146	0.814885	0.814442	0.868853	0.886736	0.853598	0.893882	0.828309	0.796983	0.594885	0.802085	0.980899	0.931151	1.12539	1.03006	1.03253	1.02043	0.975674	1.10604	1.0522	0.996056	0.762131	0.849889	0.97349	0.922074	0.816706	0.86033	0.79989	0.864209	0.75129	0.772344
16.5039		0.782564	0.77242	0.838453	0.973297	0.882143	0.997536	0.946262	0.884756	0.912783	0.921535	0.895217	0.912602	0.919162	0.84564	0.644843	0.986446	1.05803	1.09323	0.902713	0.894701	0.981008	1.00613	0.955595	0.999636	0.929433	0.899426	0.656133	0.906155	1.0918	1.04784	1.25689	1.16494	1.15233	1.15503	1.08831	1.24287	1.18721	1.13285	0.85333	0.959789	1.09088	1.03234	0.902037	0.956239	0.889981	0.959233	0.829383	0.85259
17.7539		0.883194	0.867169	0.953864	1.09544	0.979171	1.10925	1.06984	1.00801	1.0166	1.04064	1.00898	1.03409	1.04171	0.945977	0.717506	1.09754	1.18208	1.22333	1.0008	0.989202	1.08306	1.10776	1.05713	1.09601	1.0313	1.00275	0.72529	1.02352	1.20486	1.16682	1.42409	1.291	1.29013	1.30283	1.21707	1.38452	1.32709	1.26927	0.944127	1.06743	1.22104	1.16212	1.00164	1.05195	0.985261	1.05451	0.922601	0.94124
19.0047		0.997702	0.974456	1.06168	1.21721	1.1054	1.23634	1.1825	1.13661	1.14803	1.17664	1.13794	1.16031	1.17146	1.06614	0.794906	1.2303	1.31163	1.36283	1.10257	1.08566	1.18192	1.22806	1.19132	1.21987	1.14449	1.11079	0.803047	1.15127	1.3234	1.3003	1.59177	1.42992	1.43115	1.44742	1.34061	1.54029	1.49367	1.42516	1.04557	1.18272	1.37376	1.30158	1.11558	1.14934	1.08476	1.16918	1.0219	1.03807
20.005		1.08111	1.05316	1.1671	1.32932	1.20769	1.35621	1.29568	1.24173	1.26129	1.30089	1.24993	1.26509	1.29262	1.16446	0.865778	1.34754	1.41647	1.48404	1.2039	1.18435	1.28635	1.33771	1.29627	1.33223	1.25262	1.20471	0.868491	1.25607	1.43378	1.41795	1.73289	1.55589	1.53892	1.57042	1.45645	1.68363	1.62568	1.55863	1.12627	1.28851	1.50587	1.41681	1.20768	1.24209	1.17997	1.26088	1.10689	1.1306
21.2558		1.21007	1.17055	1.3125	1.4787	1.35146	1.50525	1.46856	1.3959	1.41178	1.45067	1.39892	1.41993	1.4442	1.30481	0.949044	1.50229	1.57918	1.65945	1.33328	1.31232	1.41909	1.4741	1.43745	1.46844	1.40603	1.33195	0.956705	1.41545	1.59829	1.58076	1.92893	1.72425	1.69324	1.75385	1.6084	1.84731	1.80287	1.75049	1.2191	1.42532	1.68082	1.57719	1.33474	1.36451	1.31891	1.38361	1.2257	1.25151
22.5064		1.36786	1.30737	1.46073	1.64487	1.49632	1.67228	1.62906	1.5669	1.57187	1.61042	1.54717	1.57025	1.61738	1.44331	1.03996	1.66409	1.76548	1.83234	1.47701	1.43899	1.5749	1.63071	1.58081	1.61279	1.56239	1.48622	1.04055	1.57761	1.76086	1.74118	2.12994	1.93547	1.88024	1.93451	1.78254	2.03033	2.01567	1.9702	1.33431	1.59404	1.86536	1.75223	1.48442	1.50456	1.44844	1.50979	1.35481	1.39088
23.7567		1.53485	1.43905	1.62012	1.81836	1.6683	1.85819	1.80199	1.74685	1.75524	1.79132	1.74186	1.76101	1.81336	1.59744	1.13329	1.854	1.94177	2.03326	1.62807	1.58718	1.74593	1.81335	1.76867	1.77926	1.71986	1.65531	1.14151	1.76376	1.96608	1.92638	2.37513	2.14902	2.08552	2.15695	1.9798	2.25697	2.2546	2.19066	1.44843	1.77337	2.07681	1.93861	1.62196	1.65406	1.60388	1.6793	1.49635	1.55074
24.7567		1.6654	1.56545	1.76808	1.97018	1.82763	2.0299	1.95385	1.89914	1.90965	1.95617	1.92538	1.92219	1.96876	1.74279	1.21518	2.00599	2.1229	2.20021	1.78091	1.72549	1.91123	1.97663	1.91467	1.93131	1.86505	1.80534	1.23195	1.91824	2.12325	2.06571	2.59403	2.34663	2.25855	2.33511	2.16645	2.44148	2.46181	2.381	1.55461	1.9194	2.23961	2.10281	1.75117	1.78117	1.74397	1.82809	1.61997	1.68814
26.0058		1.84357	1.69403	1.94911	2.16894	2.02666	2.24007	2.19091	2.1089	2.12847	2.18134	2.14971	2.13797	2.18876	1.93263	1.32321	2.22621	2.35793	2.42717	1.98134	1.9316	2.13388	2.18339	2.13902	2.12675	2.08803	2.00169	1.35202	2.12304	2.30835	2.25177	2.87257	2.61584	2.50449	2.58537	2.39551	2.71506	2.7365	2.6604	1.69001	2.12098	2.4896	2.32872	1.95079	1.96052	1.91731	2.01337	1.76706	1.87459
27.2547		2.03564	1.88832	2.13784	2.37883	2.23803	2.4655	2.43881	2.37034	2.35974	2.42447	2.39547	2.40086	2.43514	2.14742	1.44321	2.46847	2.62061	2.684	2.21841	2.14785	2.39666	2.42761	2.40063	2.32583	2.32677	2.22529	1.483	2.35249	2.554	2.48037	3.18294	2.88077	2.75866	2.86854	2.6534	2.97073	3.04047	2.94644	1.84604	2.37875	2.75755	2.57716	2.15204	2.1659	2.12837	2.24362	1.95652	2.07316
28.505		2.2669	2.07501	2.37142	2.63435	2.4774	2.74317	2.73473	2.65635	2.64095	2.69433	2.68699	2.65938	2.7251	2.37852	1.57903	2.71907	2.90872	2.98018	2.46293	2.40205	2.66494	2.67951	2.63211	2.57384	2.61609	2.45999	1.62071	2.61825	2.81094	2.72487	3.53134	3.19185	3.04727	3.16388	2.93591	3.26153	3.38137	3.24699	2.00359	2.64313	3.05145	2.8249	2.37313	2.41707	2.36238	2.5094	2.15305	2.31506
29.7542		2.49618	2.26773	2.59789	2.87882	2.69385	3.04143	3.04191	2.96079	2.95576	2.96952	2.97706	2.97696	3.00998	2.62964	1.70832	3.00404	3.25014	3.25557	2.70566	2.6644	2.94099	2.97657	2.89668	2.83061	2.91147	2.71109	1.77673	2.89107	3.08563	2.99985	3.8628	3.53914	3.34315	3.4948	3.21677	3.58282	3.74217	3.56824	2.1837	2.89894	3.3226	3.16664	2.59656	2.66974	2.59893	2.78319	2.35907	2.56069
30.7539		2.68213	2.45437	2.79353	3.10756	2.90677	3.28821	3.27301	3.20685	3.15911	3.19607	3.18776	3.22826	3.24691	2.83236	1.81754	3.22774	3.49597	3.49051	2.90389	2.85652	3.14024	3.1614	3.15438	3.06433	3.14259	2.9	1.89241	3.1431	3.3015	3.21312	4.16587	3.82019	3.57462	3.76159	3.46574	3.86259	4.04849	3.82847	2.33054	3.14406	3.55362	3.4093	2.79769	2.86365	2.80633	3.02427	2.53702	2.7513
32.0047		2.93014	2.69784	3.05163	3.3639	3.18308	3.57788	3.5477	3.50205	3.43614	3.48217	3.48821	3.50812	3.53776	3.0856	1.94145	3.53568	3.82099	3.75927	3.11109	3.10227	3.37559	3.42679	3.44366	3.29941	3.40531	3.14063	2.04666	3.44354	3.60425	3.50672	4.50846	4.18243	3.89232	4.09951	3.77847	4.17213	4.44563	4.18322	2.53187	3.47186	3.8786	3.71457	3.05276	3.13664	3.06672	3.30407	2.74074	3.01514
33.2539		3.1901	2.92749	3.31348	3.63287	3.47079	3.86174	3.77561	3.7701	3.721	3.80919	3.76022	3.77227	3.81563	3.34492	2.07431	3.81439	4.12198	4.00396	3.3506	3.35295	3.57956	3.66228	3.68999	3.5524	3.66169	3.37347	2.17454	3.73959	3.88861	3.79437	4.81286	4.50813	4.21226	4.43246	4.07444	4.48135	4.81562	4.49357	2.7208	3.72321	4.21908	4.00418	3.29435	3.38908	3.2915	3.53469	2.95055	3.26765
34.5044		3.44051	3.15014	3.55437	3.8755	3.77049	4.11361	4.01103	4.0383	4.00029	4.05512	3.99229	4.05456	4.087	3.60837	2.20706	4.11377	4.45893	4.28845	3.5868	3.58385	3.76071	3.88357	3.93106	3.81059	3.9099	3.60108	2.33513	4.0123	4.19186	4.04474	5.07092	4.83535	4.47057	4.72811	4.35343	4.76404	5.15915	4.82554	2.91851	4.0052	4.5194	4.2927	3.49178	3.59538	3.5201	3.78411	3.11991	3.50296
35.7542		3.69293	3.38751	3.81726	4.08574	4.04092	4.35257	4.23688	4.28757	4.27327	4.28981	4.24155	4.33122	4.33331	3.85082	2.37193	4.40298	4.7602	4.54398	3.78293	3.7977	3.94765	4.1271	4.15075	4.05068	4.16216	3.83114	2.51313	4.30157	4.45661	4.30803	5.29513	5.15459	4.72481	5.0346	4.57867	5.04035	5.43132	5.08858	3.12927	4.24615	4.82861	4.54084	3.68189	3.83981	3.75612	4.02175	3.32574	3.7407
36.7539		3.86528	3.58593	4.009	4.3057	4.25305	4.52915	4.39802	4.47103	4.47928	4.48648	4.43402	4.50465	4.54839	4.05725	2.49321	4.61116	4.97874	4.77144	3.94205	3.99146	4.09977	4.28409	4.30657	4.25285	4.33208	4.00001	2.63732	4.54879	4.67276	4.50716	5.4325	5.35063	4.86716	5.18422	4.76693	5.24632	5.68435	5.29519	3.29027	4.44543	5.0473	4.74778	3.87716	4.00125	3.94294	4.23252	3.46923	3.94666
38.0036		4.09214	3.82923	4.22446	4.54147	4.51721	4.75639	4.56651	4.68876	4.70899	4.6683	4.68992	4.76914	4.80289	4.28554	2.6528	4.82698	5.21137	4.95755	4.16942	4.22089	4.31421	4.50341	4.51721	4.48541	4.56033	4.22316	2.83505	4.79192	4.9586	4.76253	5.58412	5.55833	5.0712	5.35801	4.94972	5.41044	5.86396	5.52656	3.49106	4.70171	5.30871	5.03412	4.05942	4.25539	4.18044	4.45379	3.65381	4.17138
39.2539		4.34593	4.06293	4.47952	4.80634	4.77606	4.95244	4.76421	4.90562	4.96983	4.91349	4.89276	5.03584	5.03691	4.52211	2.8149	5.05454	5.42931	5.17824	4.36288	4.45577	4.49936	4.67779	4.70506	4.72548	4.76424	4.42365	3.00097	5.03559	5.22458	4.99743	5.73626	5.76259	5.25929	5.53397	5.17886	5.60851	5.96702	5.6815	3.67842	4.91488	5.57304	5.26831	4.2957	4.45937	4.40977	4.60425	3.82353	4.42727
40.5033		4.56748	4.32333	4.71697	5.0314	5.05565	5.11206	4.96584	5.10531	5.1679	5.06938	5.1499	5.29857	5.23095	4.7513	3.00824	5.30013	5.61862	5.36248	4.59377	4.7538	4.70432	4.91972	4.88512	4.97295	4.96699	4.65269	3.21547	5.27461	5.42459	5.21562	5.82848	5.93209	5.41396	5.70888	5.3502	5.6976	6.11446	5.81769	3.84913	5.13629	5.80943	5.41801	4.48186	4.64633	4.64078	4.82693	3.98229	4.67741
41.5039		4.74389	4.52643	4.88503	5.21273	5.2271	5.26985	5.16255	5.31159	5.34748	5.23977	5.32504	5.51065	5.39348	4.94841	3.15518	5.48164	5.74821	5.52391	4.74613	4.91994	4.89353	5.08318	5.0403	5.15456	5.09968	4.85299	3.38427	5.42573	5.57851	5.41728	5.91863	6.01663	5.47024	5.75518	5.45467	5.83767	6.22318	5.91387	4.03045	5.30365	5.9558	5.59075	4.65771	4.82828	4.83355	5.02877	4.14797	4.85288
42.7539		4.95241	4.80676	5.12129	5.4428	5.46033	5.45039	5.3539	5.49641	5.53695	5.46449	5.53121	5.76653	5.63372	5.18632	3.38343	5.66812	5.96762	5.66919	5.01235	5.09768	5.0522	5.25453	5.2493	5.42937	5.34651	5.07329	3.60396	5.62999	5.79199	5.57502	5.98334	6.10899	5.60339	5.85065	5.60847	5.91324	6.24845	5.96695	4.20744	5.50746	6.12159	5.77909	4.85948	5.03198	5.02006	5.22672	4.31174	5.10436
44.0047		5.16165	5.05929	5.34076	5.62435	5.71183	5.61505	5.51721	5.7135	5.73948	5.66011	5.72501	5.96332	5.85522	5.40252	3.58995	5.85298	6.13553	5.87699	5.21156	5.35197	5.26001	5.45949	5.43433	5.59976	5.54321	5.25379	3.81526	5.77556	5.97295	5.83177	5.97913	6.22205	5.70148	5.91476	5.66208	5.99088	6.25984	5.97499	4.36844	5.66707	6.30469	5.9107	5.08063	5.20908	5.20719	5.43197	4.47731	5.27539
45.2544		5.35695	5.2891	5.5501	5.8105	5.93195	5.78912	5.69217	5.89028	5.9573	5.80155	5.92739	6.14785	6.0832	5.58691	3.80653	6.02532	6.28229	6.03238	5.42408	5.55475	5.42159	5.6283	5.62355	5.79527	5.72405	5.40265	4.05222	5.97469	6.15144	6.01227	6.01773	6.27159	5.7486	5.98611	5.72713	6.01421	6.25976	5.92415	4.51525	5.88598	6.43124	6.06795	5.20702	5.3847	5.40793	5.51477	4.64801	5.45909
46.5039		5.55495	5.49439	5.73248	6.0194	6.08559	5.93774	5.87653	6.0883	6.11206	5.9385	6.0892	6.31013	6.19825	5.75432	4.00254	6.18493	6.42718	6.21863	5.58134	5.70272	5.59971	5.84446	5.8187	6.00015	5.90654	5.54258	4.24099	6.12021	6.29406	6.23599	6.02404	6.26465	5.86439	6.02903	5.74329	6.01661	6.22023	5.94541	4.65462	6.06019	6.56507	6.21948	5.39722	5.55541	5.56863	5.67352	4.80117	5.58156
47.5042		5.66417	5.6674	5.89562	6.14806	6.21924	6.04457	5.95487	6.195	6.23828	6.09021	6.19077	6.39774	6.32296	5.8638	4.17601	6.31822	6.58651	6.31009	5.6917	5.81806	5.68892	5.93035	5.93784	6.14732	6.03632	5.65608	4.3806	6.20388	6.36705	6.37711	6.04066	6.24662	5.86175	6.07363	5.81193	5.97773	6.22388	5.93028	4.75755	6.17159	6.63117	6.37978	5.52585	5.63729	5.67816	5.7831	4.89494	5.65168
48.7544		5.80678	5.85164	6.10623	6.2912	6.36333	6.18898	6.0544	6.31367	6.33684	6.18139	6.3142	6.45901	6.46387	5.97085	4.37745	6.46804	6.68429	6.46723	5.81924	5.90646	5.80219	6.04139	6.08768	6.27967	6.13539	5.76137	4.54941	6.33286	6.48755	6.53886	6.0491	6.1864	5.92186	6.06955	5.82351	5.98595	6.19554	5.89839	4.82956	6.25804	6.70218	6.47578	5.67473	5.7652	5.76504	5.87269	4.94358	5.73554
	8Naive+Eng			8ALD+Eng			8CD81+Eng			8CD82+Eng			4Naive+Eng			4ALD+Eng			4CD81+Eng			4CD82+Eng
0		0.357692	0.417858		0.377648	0.419698		0.362447	0.373174	0.356903		0.265057	0.369879		0.386298	0.389185		0.393838		0.399596	0.399326	0.394506	0.390394
1.00028		0.385816	0.444984		0.363275	0.408345		0.361775	0.365108	0.345749		0.25375	0.352406		0.348772	0.397247		0.406356		0.408292	0.407331	0.406601	0.402855
2.25028		0.402866	0.462414		0.337387	0.376417		0.349554	0.353636	0.322142		0.225837	0.369241		0.36784	0.402863		0.402957		0.395314	0.401991	0.407274	0.401044
3.25056		0.4077	0.469564		0.308152	0.349708		0.332704	0.33646	0.29554		0.199689	0.382265		0.387464	0.397616		0.398032		0.386619	0.38947	0.403451	0.374077
4.50083		0.427597	0.486299		0.292561	0.340627		0.329306	0.334753	0.283257		0.188847	0.395471		0.398318	0.398949		0.404212		0.389009	0.386354	0.403044	0.380936
5.75028		0.450774	0.518865		0.291897	0.336947		0.34413	0.34585	0.280016		0.189116	0.406074		0.414131	0.416217		0.420264		0.40421	0.398046	0.414576	0.387259
7.00083		0.488373	0.562308		0.293757	0.341401		0.357669	0.355712	0.293469		0.188356	0.429531		0.441309	0.441735		0.452365		0.424878	0.429298	0.44021	0.419128
8.25139		0.528436	0.603986		0.295496	0.348934		0.368109	0.371576	0.296371		0.191109	0.447681		0.478849	0.469187		0.476022		0.452584	0.452056	0.465154	0.443521
9.25111		0.589227	0.665355		0.294633	0.351217		0.382886	0.388172	0.305293		0.193595	0.4753		0.515603	0.520717		0.519429		0.498802	0.501852	0.517282	0.493587
10.5008		0.656465	0.748487		0.293048	0.343024		0.405517	0.40525	0.308978		0.197939	0.530839		0.574699	0.589774		0.574		0.549946	0.561069	0.579142	0.545492
11.7519		0.747721	0.847056		0.29156	0.349654		0.427526	0.430163	0.313736		0.207827	0.601511		0.644029	0.658321		0.650871		0.614815	0.634589	0.636848	0.614723
13.0031		0.830334	0.941003		0.289815	0.349472		0.442777	0.444838	0.318944		0.215618	0.684911		0.736968	0.729496		0.719231		0.676655	0.692079	0.706862	0.673942
14.0033		0.947585	1.06284		0.291898	0.354332		0.467729	0.467475	0.329971		0.222661	0.746459		0.81312	0.816706		0.79989		0.75129	0.772344	0.797441	0.752662
15.2536		1.06696	1.19608		0.293499	0.357145		0.474767	0.4942	0.336257		0.224383	0.849889		0.922074	0.902037		0.889981		0.829383	0.85259	0.884968	0.832729
16.5039		1.20321	1.32805		0.28664	0.349058		0.490697	0.509175	0.338688		0.225119	0.959789		1.03234	1.00164		0.985261		0.922601	0.94124	0.977138	0.91817
17.7539		1.34515	1.47793		0.281397	0.349024		0.507277	0.525816	0.339744		0.230727	1.06743		1.16212	1.11558		1.08476		1.0219	1.03807	1.08048	1.01121
19.0047		1.47312	1.59868		0.281724	0.346912		0.524351	0.54246	0.33684		0.234157	1.18272		1.30158	1.20768		1.17997		1.10689	1.1306	1.17266	1.09257
20.005		1.63305	1.73451		0.282233	0.340125		0.548663	0.564058	0.34769		0.241551	1.28851		1.41681	1.33474		1.31891		1.2257	1.25151	1.30659	1.20498
21.2558		1.83889	1.90415		0.282091	0.343369		0.57965	0.590219	0.351899		0.24523	1.42532		1.57719	1.48442		1.44844		1.35481	1.39088	1.45375	1.33679
22.5064		2.04155	2.10279		0.283494	0.344526		0.605507	0.614493	0.358389		0.255538	1.59404		1.75223	1.62196		1.60388		1.49635	1.55074	1.61949	1.47986
23.7567		2.20822	2.29676		0.284945	0.347723		0.626862	0.638314	0.360896		0.262613	1.77337		1.93861	1.75117		1.74397		1.61997	1.68814	1.77103	1.58323
24.7567		2.45085	2.53005		0.282949	0.353265		0.657661	0.664825	0.367378		0.270242	1.9194		2.10281	1.95079		1.91731		1.76706	1.87459	1.99602	1.74153
26.0058		2.71356	2.78916		0.290755	0.365902		0.696156	0.691501	0.376427		0.285178	2.12098		2.32872	2.15204		2.12837		1.95652	2.07316	2.23607	1.92286
27.2547		3.01592	3.04773		0.296787	0.368553		0.736515	0.725261	0.386522		0.302588	2.37875		2.57716	2.37313		2.36238		2.15305	2.31506	2.48889	2.13686
28.505		3.29613	3.35805		0.292669	0.374894		0.777556	0.75835	0.387417		0.31495	2.64313		2.8249	2.59656		2.59893		2.35907	2.56069	2.76273	2.3603
29.7542		3.53374	3.58472		0.2966	0.38394		0.802888	0.784683	0.391737		0.324476	2.89894		3.16664	2.79769		2.80633		2.53702	2.7513	2.99986	2.54586
30.7539		3.8605	3.89344		0.297345	0.384391		0.834917	0.823362	0.393745		0.334107	3.14406		3.4093	3.05276		3.06672		2.74074	3.01514	3.27349	2.7968
32.0047		4.16256	4.17016		0.295679	0.378591		0.870453	0.859357	0.399078		0.339171	3.47186		3.71457	3.29435		3.2915		2.95055	3.26765	3.5635	3.03956
33.2539		4.47345	4.42828		0.294407	0.376812		0.897348	0.891155	0.400803		0.352133	3.72321		4.00418	3.49178		3.5201		3.11991	3.50296	3.88922	3.26881
34.5044		4.75158	4.68705		0.292257	0.381766		0.921579	0.931511	0.407707		0.364193	4.0052		4.2927	3.68189		3.75612		3.32574	3.7407	4.10122	3.48374
35.7542		4.97276	4.85138		0.2911	0.38392		0.942197	0.950121	0.408008		0.374811	4.24615		4.54084	3.87716		3.94294		3.46923	3.94666	4.31622	3.67501
CD8	8Naive+Eng			8ALD+Eng			8CD81+Eng			8CD82+Eng				CD4	4Naive+Eng			4ALD+Eng			4CD81+Eng			4CD82+Eng
0		0.922422	1.07758		0.973884	1.08232		0.934684	0.962347	0.920387		0.683533		0	0.978287		1.02171	1.02935		1.04166		1.05688	1.05617	1.04342	1.03255
1.25		0.928782	1.07122		0.874519	0.983016		0.870908	0.878931	0.832328		0.610857		1.25	1.00518		0.994817	1.13308		1.15907		1.16459	1.16185	1.15977	1.14908
2.25028		0.931181	1.06882		0.779833	0.870047		0.807956	0.817391	0.744596		0.521998		2.25028	1.0019		0.998099	1.09313		1.09339		1.07265	1.09076	1.1051	1.0882
3.25028		0.929481	1.07052		0.70253	0.79727		0.758504	0.767067	0.673777		0.455254		3.25028	0.993246		1.00675	1.03313		1.03421		1.00456	1.01197	1.04829	0.971971
4.25028		0.935767	1.06423		0.64025	0.745439		0.720664	0.732584	0.619889		0.413279		4.25028	0.996413		1.00359	1.00518		1.01844		0.980132	0.973443	1.01549	0.959792
5.25028		0.929777	1.07022		0.602074	0.694995		0.709811	0.713358	0.577568		0.390075		5.25028	0.990177		1.00982	1.01491		1.02478		0.985632	0.970601	1.01091	0.944298
6.25028		0.929631	1.07037		0.559174	0.649866		0.680833	0.677108	0.558626		0.358541		6.25028	0.986475		1.01352	1.0145		1.03892		0.975789	0.98594	1.011	0.962583
7.25028		0.933285	1.06672		0.521883	0.616261		0.650127	0.65625	0.523429		0.337523		7.25028	0.966361		1.03364	1.01278		1.02754		0.976944	0.975804	1.00408	0.957381
8.25028		0.93932	1.06068		0.469691	0.559895		0.61038	0.618807	0.486685		0.308621		8.25028	0.959327		1.04067	1.05099		1.0484		1.00676	1.01292	1.04406	0.996237
9.25028		0.934502	1.0655		0.417164	0.488307		0.577268	0.576888	0.439841		0.281773		9.25028	0.960327		1.03967	1.06694		1.03841		0.994893	1.01502	1.04771	0.986835
10.2503		0.937712	1.06229		0.365644	0.438499		0.536158	0.539465	0.393454		0.260635		10.2503	0.965864		1.03414	1.05709		1.04512		0.987226	1.01898	1.02261	0.987079
11.2503		0.937522	1.06248		0.327227	0.394586		0.499935	0.502262	0.360117		0.243452		11.2503	0.963389		1.03661	1.0261		1.01166		0.951776	0.973471	0.994265	0.94796
12.2503		0.94267	1.05733		0.290384	0.352494		0.465303	0.46505	0.328259		0.221506		12.2503	0.957257		1.04274	1.04734		1.02578		0.963452	0.990452	1.02264	0.965212
13.2503		0.942941	1.05706		0.259385	0.315633		0.419583	0.436758	0.297173		0.198302		13.2503	0.959263		1.04074	1.01812		1.00451		0.936118	0.962311	0.998856	0.939894
14.2503		0.950684	1.04932		0.22648	0.275797		0.387709	0.402309	0.267604		0.177871		14.2503	0.963584		1.03642	1.0056		0.989156		0.926249	0.944961	0.981001	0.9218
15.2503		0.952965	1.04703		0.199354	0.247264		0.359378	0.372512	0.24069		0.163457		15.2503	0.957529		1.04247	1.00072		0.973074		0.916689	0.931194	0.969234	0.907102
16.2503		0.959125	1.04088		0.183426	0.225869		0.341397	0.353188	0.219311		0.152456		16.2503	0.952156		1.04784	0.972247		0.949938		0.891105	0.910192	0.944052	0.879579
17.2503		0.969872	1.03013		0.167618	0.202		0.325851	0.334994	0.206493		0.143457		17.2503	0.952575		1.04743	0.986753		0.975053		0.906142	0.925224	0.965942	0.890824
18.2503		0.982567	1.01743		0.150728	0.183471		0.309721	0.315369	0.188028		0.131032		18.2503	0.949417		1.05058	0.988784		0.964821		0.902453	0.926481	0.968356	0.890452
19.2503		0.985223	1.01478		0.13681	0.166263		0.292209	0.296546	0.172953		0.123319		19.2503	0.952725		1.04727	0.969417		0.958608		0.894341	0.92685	0.967936	0.884481
20.2503		0.980346	1.01965		0.126503	0.154373		0.278298	0.283382	0.160221		0.116588		20.2503	0.955485		1.04451	0.943523		0.939644		0.872833	0.909561	0.954226	0.853038
21.2503		0.9841	1.0159		0.113614	0.141848		0.264073	0.26695	0.147515		0.108511		21.2503	0.9544		1.0456	0.97001		0.953364		0.878653	0.932118	0.9925	0.865958
22.2503		0.986262	1.01374		0.105677	0.13299		0.253023	0.251331	0.136815		0.10365		22.2503	0.953314		1.04669	0.967275		0.956638		0.879393	0.931823	1.00504	0.864266
23.2503		0.994754	1.00525		0.0978906	0.121561		0.242928	0.239216	0.127488		0.0998039		23.2503	0.959964		1.04004	0.957697		0.953358		0.868882	0.934264	1.00441	0.862348
24.2503		0.990694	1.00931		0.0879654	0.112679		0.233704	0.227932	0.116443		0.0946622		24.2503	0.966758		1.03324	0.949724		0.95059		0.862861	0.936605	1.0105	0.863311
25.2503		0.99284	1.00716		0.0833326	0.107872		0.225579	0.220464	0.110062		0.0911647		25.2503	0.955864		1.04414	0.922479		0.92533		0.83653	0.907183	0.989143	0.839446
26.2503		0.995753	1.00425		0.0766952	0.0991473		0.215353	0.212373	0.10156		0.0861774		26.2503	0.959526		1.04047	0.931662		0.935925		0.836439	0.920182	0.999028	0.853549
27.2503		0.999088	1.00091		0.0709682	0.0908686		0.208924	0.206261	0.0957858		0.0814071		27.2503	0.966228		1.03377	0.916827		0.916033		0.821145	0.909393	0.99173	0.845915
28.2503		1.00507	0.994926		0.066146	0.0846604		0.201612	0.200221	0.0900506		0.0791156		28.2503	0.96364		1.03636	0.90374		0.911072		0.807493	0.906633	1.00661	0.846033
29.2503		1.00684	0.993163		0.0619279	0.0808944		0.195278	0.197383	0.0863912		0.0771708		29.2503	0.965353		1.03465	0.887426		0.905318		0.801585	0.901602	0.988495	0.839667
30.2503		1.01236	0.987644		0.0592622	0.0781585		0.191813	0.193426	0.0830623		0.0763041		30.2503	0.966464		1.03354	0.882476		0.89745		0.78963	0.898296	0.982411	0.836466
31.2503		#DIV/0!	#DIV/0!		#DIV/0!	#DIV/0!		#DIV/0!	#DIV/0!	#DIV/0!		#DIV/0!		31.2503	#DIV/0!		#DIV/0!	#DIV/0!		#DIV/0!		#DIV/0!	#DIV/0!	#DIV/0!	#DIV/0!
32.2503		#REF!	#REF!		#REF!	#REF!		#REF!	#REF!	#REF!		#REF!		32.2503	#REF!		#REF!	#REF!		#REF!		#REF!	#REF!	#REF!	#REF!
33.2503		#REF!	#REF!		#REF!	#REF!		#REF!	#REF!	#REF!		#REF!		33.2503	#REF!		#REF!	#REF!		#REF!		#REF!	#REF!	#REF!	#REF!
34.2503		#REF!	#REF!		#REF!	#REF!		#REF!	#REF!	#REF!		#REF!		34.2503	#REF!		#REF!	#REF!		#REF!		#REF!	#REF!	#REF!	#REF!
35.2503		#REF!	#REF!		#REF!	#REF!		#REF!	#REF!	#REF!		#REF!		35.2503	#REF!		#REF!	#REF!		#REF!		#REF!	#REF!	#REF!	#REF!
36.2503		#REF!	#REF!		#REF!	#REF!		#REF!	#REF!	#REF!		#REF!		36.2503	#REF!		#REF!	#REF!		#REF!		#REF!	#REF!	#REF!	#REF!
[truncated: 27 more columns]

## Sheet: Graph1
Hour	4Naive+Eng						4CD81+Eng			4CD82+Eng			8Naive+Eng						8CD81+Eng			8CD82+Eng			4/8Naive+Eng			4/8ALD+Eng			4/8CD81+Eng			4/8CD82+Eng
0		0.417453	0.386298				0.458044		0.423091	0.411845	0.40561			0.418739	0.464507					0.427099	0.435204	0.418065	0.42828		0.333123	0.385537	0.440944	0.431285	0.427921	0.406244	0.459491	0.416205	0.42269	0.412935	0.359819	0.275265
1.25		0.395157	0.348772				0.434437		0.399326	0.394506	0.390394			0.357692	0.417858					0.362447	0.373174	0.356903	0.368957		0.263436	0.311732	0.380532	0.371654	0.369769	0.354857	0.413402	0.363104	0.370225	0.365276	0.310471	0.237901
2.25028		0.419022	0.36784				0.443463		0.407331	0.406601	0.402855			0.385816	0.444984					0.361775	0.365108	0.345749	0.359397		0.28068	0.325686	0.397474	0.406804	0.400603	0.38236	0.452328	0.396069	0.403934	0.398953	0.338774	0.26458
3.50056		0.43507	0.387464				0.444591		0.401991	0.407274	0.401044			0.402866	0.462414					0.349554	0.353636	0.322142	0.340154		0.291097	0.341051	0.413046	0.412805	0.421302	0.402385	0.47218	0.416898	0.426419	0.412123	0.354346	0.276042
4.75		0.446246	0.398318				0.430643		0.38947	0.403451	0.374077			0.4077	0.469564					0.332704	0.33646	0.29554	0.31783		0.278691	0.331775	0.423485	0.428985	0.437504	0.418148	0.492236	0.430219	0.440895	0.432426	0.372488	0.288769
6.00056		0.458954	0.414131				0.431829		0.386354	0.403044	0.380936			0.427597	0.486299					0.329306	0.334753	0.283257	0.310329		0.291254	0.347966	0.442161	0.455738	0.453583	0.439746	0.517402	0.452886	0.460134	0.435574	0.381129	0.303546
7.25111		0.488508	0.441309				0.449858		0.398046	0.414576	0.387259			0.450774	0.518865					0.34413	0.34585	0.280016	0.313167		0.309929	0.370588	0.469272	0.493721	0.478309	0.469028	0.556415	0.48385	0.498771	0.467603	0.413195	0.327393
8.25083		0.529635	0.478849				0.480014		0.429298	0.44021	0.419128			0.488373	0.562308					0.357669	0.355712	0.293469	0.320625		0.343566	0.409047	0.50745	0.531776	0.519383	0.519894	0.604018	0.523734	0.545155	0.515746	0.455904	0.364522
9.50056		0.566878	0.515603				0.507297		0.452056	0.465154	0.443521			0.528436	0.603986					0.368109	0.371576	0.296371	0.32262		0.368398	0.44903	0.550039	0.575241	0.545406	0.567663	0.651502	0.556676	0.597709	0.559033	0.500116	0.396748
10.7517		0.62476	0.574699				0.563999		0.501852	0.517282	0.493587			0.589227	0.665355					0.382886	0.388172	0.305293	0.333569		0.413107	0.500309	0.602825	0.647358	0.608937	0.635409	0.724668	0.620795	0.669397	0.62424	0.560966	0.445681
12.0028		0.697088	0.644029				0.623174		0.561069	0.579142	0.545492			0.656465	0.748487					0.405517	0.40525	0.308978	0.344945		0.479136	0.569056	0.675385	0.734206	0.688326	0.721807	0.817453	0.698494	0.77076	0.712937	0.644241	0.515434
13.0031		0.784797	0.736968				0.690017		0.634589	0.636848	0.614723			0.747721	0.847056					0.427526	0.430163	0.313736	0.356865		0.550389	0.643985	0.76182	0.826875	0.785953	0.817505	0.927447	0.798981	0.884104	0.808559	0.72593	0.590011
14.2533		0.857717	0.81312				0.759062		0.692079	0.706862	0.673942			0.830334	0.941003					0.442777	0.444838	0.318944	0.364399		0.613871	0.720986	0.841829	0.905745	0.867732	0.900388	1.03115	0.888105	0.977853	0.903049	0.803629	0.658498
15.5036		0.97349	0.922074				0.864209		0.772344	0.797441	0.752662			0.947585	1.06284					0.467729	0.467475	0.329971	0.368665		0.702419	0.826015	0.950696	1.0261	0.982971	1.03376	1.16246	1.00382	1.10196	1.02624	0.911344	0.749439
16.7536		1.09088	1.03234				0.959233		0.85259	0.884968	0.832729			1.06696	1.19608					0.474767	0.4942	0.336257	0.371746		0.796583	0.935803	1.07001	1.16256	1.10914	1.16834	1.29989	1.12987	1.24218	1.14675	1.01371	0.849325
18.0044		1.22104	1.16212				1.05451		0.94124	0.977138	0.91817			1.20321	1.32805					0.490697	0.509175	0.338688	0.374504		0.90267	1.04358	1.19828	1.29489	1.24913	1.31856	1.44915	1.2873	1.39897	1.28135	1.13816	0.961373
19.0047		1.37376	1.30158				1.16918		1.03807	1.08048	1.01121			1.34515	1.47793					0.507277	0.525816	0.339744	0.384939		1.00001	1.17838	1.34027	1.44172	1.39168	1.46861	1.60195	1.44337	1.55602	1.4429	1.27434	1.07435
20.2556		1.50587	1.41681				1.26088		1.1306	1.17266	1.09257			1.47312	1.59868					0.524351	0.54246	0.33684	0.391705		1.10085	1.28438	1.45031	1.57006	1.52841	1.60682	1.73485	1.57255	1.70586	1.58215	1.38787	1.1656
21.5061		1.68082	1.57719				1.38361		1.25151	1.30659	1.20498			1.63305	1.73451					0.548663	0.564058	0.34769	0.402091		1.23658	1.43306	1.61455	1.73434	1.67827	1.78054	1.91012	1.75835	1.90383	1.74878	1.53795	1.28468
22.7564		1.86536	1.75223				1.50979		1.39088	1.45375	1.33679			1.83889	1.90415					0.57965	0.590219	0.351899	0.413167		1.37256	1.59189	1.79775	1.90907	1.86056	1.97435	2.10543	1.96127	2.14083	1.95969	1.69833	1.42872
23.7564		2.07681	1.93861				1.6793		1.55074	1.61949	1.47986			2.04155	2.10279					0.605507	0.614493	0.358389	0.42856		1.53161	1.75906	1.98906	2.10957	2.0602	2.18601	2.32201	2.17451	2.362	2.18283	1.8959	1.57924
25.0056		2.23961	2.10281				1.82809		1.68814	1.77103	1.58323			2.20822	2.29676					0.626862	0.638314	0.360896	0.442108		1.66888	1.932	2.15692	2.2656	2.23965	2.34551	2.49867	2.38831	2.57206	2.38509	2.05639	1.69219
26.2544		2.4896	2.32872				2.01337		1.87459	1.99602	1.74153			2.45085	2.53005					0.657661	0.664825	0.367378	0.460502		1.85683	2.15459	2.37057	2.49688	2.47782	2.58149	2.70631	2.64889	2.87411	2.66511	2.25308	1.84781
27.5047		2.75755	2.57716				2.24362		2.07316	2.23607	1.92286			2.71356	2.78916					0.696156	0.691501	0.376427	0.478903		2.06161	2.38186	2.5973	2.71125	2.74209	2.84383	2.96836	2.92873	3.16209	2.9391	2.47859	2.01201
28.7539		3.05145	2.8249				2.5094		2.31506	2.48889	2.13686			3.01592	3.04773					0.736515	0.725261	0.386522	0.503213		2.26883	2.62639	2.83976	2.94863	3.01356	3.13321	3.24254	3.2024	3.52705	3.22257	2.71286	2.21093
29.7536		3.3226	3.16664				2.78319		2.56069	2.76273	2.3603			3.29613	3.35805					0.777556	0.75835	0.387417	0.522882		2.5124	2.89999	3.0928	3.18298	3.32137	3.4113	3.52808	3.5312	3.87124	3.51976	2.97078	2.41908
31.0044		3.55362	3.4093				3.02427		2.7513	2.99986	2.54586			3.53374	3.58472					0.802888	0.784683	0.391737	0.536318		2.70774	3.12426	3.30714	3.39748	3.59966	3.65464	3.71337	3.81118	4.14804	3.76112	3.17784	2.58884
32.2536		3.8786	3.71457				3.30407		3.01514	3.27349	2.7968			3.8605	3.89344					0.834917	0.823362	0.393745	0.559256		2.97522	3.38202	3.54273	3.6518	3.93815	3.92144	3.9889	4.15794	4.49471	4.06281	3.44698	2.82055
33.5042		4.21908	4.00418				3.53469		3.26765	3.5635	3.03956			4.16256	4.17016					0.870453	0.859357	0.399078	0.577505		3.24213	3.66845	3.78212	3.90472	4.25996	4.1874	4.24636	4.47766	4.82204	4.39149	3.70763	3.0501
34.7539		4.5194	4.2927				3.78411		3.50296	3.88922	3.26881			4.47345	4.42828					0.897348	0.891155	0.400803	0.595791		3.50927	3.93104	4.02819	4.15718	4.55977	4.43309	4.4408	4.7459	5.10069	4.62544	3.96417	3.25654
35.7536		4.82861	4.54084				4.02175		3.7407	4.10122	3.48374			4.75158	4.68705					0.921579	0.931511	0.407707	0.613102		3.78112	4.1734	4.26089	4.37886	4.79701	4.66909	4.63338	4.97954	5.36909	4.8831	4.15422	3.48862
CD8	8Naive+Eng						8CD81+Eng			8CD82+Eng
Hour
0	0	0.948182	1.05182				0	0.967112	0.985465	0.946656	0.969786	0
1.25	0	0.922422	1.07758				0	0.934684	0.962347	0.920387	0.951472	0
2.25028	0	0.928782	1.07122				0	0.870908	0.878931	0.832328	0.865183	0
3.50056	0	0.931181	1.06882				0	0.807956	0.817391	0.744596	0.786229	0
4.75	0	0.929481	1.07052				0	0.758504	0.767067	0.673777	0.724594	0
6.00056	0	0.935767	1.06423				0	0.720664	0.732584	0.619889	0.679134	0
7.25111	0	0.929777	1.07022				0	0.709811	0.713358	0.577568	0.645946	0
8.25083	0	0.929631	1.07037				0	0.680833	0.677108	0.558626	0.610318	0
9.50056	0	0.933285	1.06672				0	0.650127	0.65625	0.523429	0.569788	0
10.7517	0	0.93932	1.06068				0	0.61038	0.618807	0.486685	0.531761	0
12.0028	0	0.934502	1.0655				0	0.577268	0.576888	0.439841	0.491042	0
13.0031	0	0.937712	1.06229				0	0.536158	0.539465	0.393454	0.447542	0
14.2533	0	0.937522	1.06248				0	0.499935	0.502262	0.360117	0.411439	0
15.5036	0	0.94267	1.05733				0	0.465303	0.46505	0.328259	0.366753	0
16.7536	0	0.942941	1.05706				0	0.419583	0.436758	0.297173	0.328537	0
18.0044	0	0.950684	1.04932				0	0.387709	0.402309	0.267604	0.295903	0
19.0047	0	0.952965	1.04703				0	0.359378	0.372512	0.24069	0.272708	0
20.2556	0	0.959125	1.04088				0	0.341397	0.353188	0.219311	0.255033	0
21.5061	0	0.969872	1.03013				0	0.325851	0.334994	0.206493	0.238802	0
22.7564	0	0.982567	1.01743				0	0.309721	0.315369	0.188028	0.220765	0
23.7564	0	0.985223	1.01478				0	0.292209	0.296546	0.172953	0.206817	0
25.0056	0	0.980346	1.01965				0	0.278298	0.283382	0.160221	0.196276	0
26.2544	0	0.9841	1.0159				0	0.264073	0.26695	0.147515	0.184907	0
27.5047	0	0.986262	1.01374				0	0.253023	0.251331	0.136815	0.174061	0
28.7539	0	0.994754	1.00525				0	0.242928	0.239216	0.127488	0.165977	0
29.7536	0	0.990694	1.00931				0	0.233704	0.227932	0.116443	0.157159	0
31.0044	0	0.99284	1.00716				0	0.225579	0.220464	0.110062	0.150684	0
32.2536	0	0.995753	1.00425				0	0.215353	0.212373	0.10156	0.144251	0
33.5042	0	0.999088	1.00091				0	0.208924	0.206261	0.0957858	0.138611	0
34.7539	0	1.00507	0.994926				0	0.201612	0.200221	0.0900506	0.13386	0
35.7536	0	1.00684	0.993163				0	0.195278	0.197383	0.0863912	0.129913	0
CD4	4Naive+Eng						4CD81+Eng			4CD82+Eng
Hour
0	0	1.03876	0.961238				1.13977	0	1.05279	1.02481	1.00929	0
1.25	0	1.06235	0.937649				1.16795	0	1.07356	1.0606	1.04955	0
2.25028	0	1.06505	0.934954				1.12717	0	1.03533	1.03347	1.02395	0
3.50056	0	1.05788	0.942123				1.08103	0	0.977445	0.990291	0.975143	0
4.75	0	1.05675	0.943251				1.0198	0	0.922298	0.955407	0.885846	0
6.00056	0	1.05134	0.948661				0.989203	0	0.885032	0.923264	0.872621	0
7.25111	0	1.05076	0.949238				0.967627	0	0.856181	0.891737	0.832979	0
8.25083	0	1.05036	0.949641				0.951952	0	0.851373	0.873013	0.831204	0
9.50056	0	1.04737	0.952632				0.937286	0	0.835222	0.859422	0.819453	0
10.7517	0	1.04174	0.958264				0.940422	0	0.836797	0.862526	0.823016	0
12.0028	0	1.03956	0.960437				0.929336	0	0.836719	0.863671	0.813489	0
13.0031	0	1.03143	0.96857				0.906864	0	0.834017	0.836986	0.807908	0
14.2533	0	1.02669	0.973309				0.908601	0	0.828422	0.846117	0.806712	0
15.5036	0	1.02712	0.972876				0.911823	0	0.814896	0.841376	0.79413	0
16.7536	0	1.02757	0.972427				0.903567	0	0.803113	0.833612	0.784404	0
18.0044	0	1.02473	0.975274				0.884964	0	0.789909	0.820035	0.770548	0
19.0047	0	1.02698	0.973019				0.874038	0	0.776027	0.807728	0.75595	0
20.2556	0	1.03047	0.969526				0.862824	0	0.773671	0.802452	0.74765	0
21.5061	0	1.03181	0.968193				0.849361	0	0.768267	0.802077	0.739703	0
22.7564	0	1.03127	0.968728				0.834695	0	0.768954	0.80371	0.739051	0
23.7564	0	1.03442	0.965582				0.836425	0	0.772395	0.806634	0.737087	0
25.0056	0	1.0315	0.968497				0.841967	0	0.777509	0.81569	0.729192	0
26.2544	0	1.03339	0.966611				0.835717	0	0.778109	0.828514	0.72288	0
27.5047	0	1.03381	0.966185				0.84114	0	0.777236	0.838309	0.720886	0
28.7539	0	1.03855	0.961448				0.854068	0	0.787927	0.847087	0.727275	0
29.7536	0	1.02403	0.975967				0.857786	0	0.789211	0.851479	0.727451	0
31.0044	0	1.02073	0.979273				0.868679	0	0.790271	0.861669	0.731264	0
32.2536	0	1.0216	0.978397				0.870275	0	0.794172	0.86222	0.736663	0
33.5042	0	1.02613	0.973867				0.859681	0	0.794733	0.866689	0.739259	0
34.7539	0	1.02573	0.974274				0.858844	0	0.795033	0.882699	0.741892	0
35.7536	0	1.03071	0.969286				0.858481	0	0.798489	0.875445	0.743638	0
	93.46 to 174.0	451.3 to 475.2	1214 to 1246	1475 to 1542
																	0

## Sheet: Audit Trail
ID	Batch	Timestamp	Experiment Time	Username	Category	Action	Description	Reason
81	21	2023-05-17 11:07:03	54 days, 16:04:06	ADMINISTRATOR	Data Analysis	Plot Wells	Well(s) [B1:C3, E1:F3] added to Curve area. Curve Marker Size "4".
80	20	2023-03-27 11:37:30	3 days, 16:34:33	ADMINISTRATOR	Experiment Operation	Pause Experiment	Pause experiment.
79	19	2023-03-27 11:37:17	3 days, 16:34:20	ADMINISTRATOR	Data Analysis	Plot Wells	Well(s) [B4:C12] added to Curve area. Curve Marker Size "4".
78	18	2023-03-27 11:37:02	3 days, 16:34:05	ADMINISTRATOR	Data Analysis	Change % Cytolysis Parameters	Ref (/) changed from "" to "Target Only".
77	18	2023-03-27 11:37:02	3 days, 16:34:05	ADMINISTRATOR	Data Analysis	Plot Wells	Well(s) [B1:H3, A4:D12, G4:H12] removed from Curve area.
76	18	2023-03-27 11:37:02	3 days, 16:34:05	ADMINISTRATOR	Data Analysis	Plot Wells	Enable "Average".
75	18	2023-03-27 11:37:02	3 days, 16:34:05	ADMINISTRATOR	Data Analysis	Change X Axis Settings	Normalization Time changed from "12:07:03" to "16:07:07".
74	18	2023-03-27 11:37:02	3 days, 16:34:05	ADMINISTRATOR	Data Analysis	Change X Axis Settings	Time To changed from "16:07:07" to "88:27:36".
73	18	2023-03-27 11:37:02	3 days, 16:34:05	ADMINISTRATOR	Data Analysis	Change Y Axis Settings	Y Axis parameter changed from "Normalized Cell Index" to "% Cytolysis".
72	17	2023-03-24 12:00:14	16:57:17	ADMINISTRATOR	Information Message	Start Step	Step [Step_3] started.
71	16	2023-03-24 12:00:14	16:57:17	ADMINISTRATOR	Experiment Operation	Continue Experiment	Continue experiment.
70	16	2023-03-24 12:00:14	16:57:17	ADMINISTRATOR	Data Analysis	Plot Wells	Well(s) [A1:H12] added to Curve area. Curve Marker Size "4".
69	16	2023-03-24 12:00:14	16:57:17	ADMINISTRATOR	Data Analysis	Change X Axis Settings	Normalization Time changed from "" to "12:07:03".
68	16	2023-03-24 12:00:14	16:57:17	ADMINISTRATOR	Data Analysis	Change X Axis Settings	Time To changed from "" to "16:07:07".
67	16	2023-03-24 12:00:14	16:57:17	ADMINISTRATOR	Data Analysis	Change X Axis Settings	Time From changed from "" to "0:00:00".
66	16	2023-03-24 12:00:14	16:57:17	ADMINISTRATOR	Data Analysis	Change Y Axis Settings	Y Axis parameter changed from "Cell Index" to "Normalized Cell Index".
65	15	2023-03-24 12:00:08	16:57:11	ADMINISTRATOR	Information Message	Scan Plate	Plate scanned. Connections OK.
64	14	2023-03-24 12:00:03	16:57:06	ADMINISTRATOR	Information Message	Scan Plate	Auto scan plate.
63	13	2023-03-24 12:00:03	16:57:06	ADMINISTRATOR	Information Message	Engage Device	Device engaged.
62	12	2023-03-24 11:23:45	16:20:48	ADMINISTRATOR	Information Message	Engage Device	Device disengaged.
61	11	2023-03-24 11:23:36	16:20:39	ADMINISTRATOR	Experiment Operation	Abort Experiment	Abort Step [Step_2].
60	10	2023-03-23 20:10:02	01:07:05	ADMINISTRATOR	Information Message	Start Step	Step [Step_2] started.
59	9	2023-03-23 20:10:02	01:07:05	ADMINISTRATOR	Experiment Operation	Continue Experiment	Continue experiment.
58	8	2023-03-23 20:09:56	01:06:59	ADMINISTRATOR	Information Message	Scan Plate	Plate scanned. Connections OK.
57	7	2023-03-23 20:09:51	01:06:54	ADMINISTRATOR	Information Message	Scan Plate	Auto scan plate.
56	6	2023-03-23 20:09:51	01:06:54	ADMINISTRATOR	Information Message	Engage Device	Device engaged.
55	5	2023-03-23 19:03:48	00:00:51	ADMINISTRATOR	Information Message	Engage Device	Device disengaged.
54	4	2023-03-23 19:03:25	00:00:28	ADMINISTRATOR	Information Message	Finish Step	Step [Step_1] finished.
53	3	2023-03-23 19:03:11	00:00:14	ADMINISTRATOR	Information Message	Run Experiment	Measure Background. Selected wells are OK.
52	2	2023-03-23 19:02:52	-00:00:05	ADMINISTRATOR	Information Message	Start Experiment	Experiment started.
51	1	2023-03-23 19:02:52	-00:00:05	ADMINISTRATOR	Experiment Operation	Start Experiment	Start experiment.
50	1	2023-03-23 19:02:52	-00:00:05	ADMINISTRATOR	Exp Notes	Change Exp Notes	Experiment Name changed from "" to "20230323_CD81,82_CHO CEA".
49	1	2023-03-23 19:02:52	-00:00:05	ADMINISTRATOR	Schedule	Edit Step	Sweeps of Step [Step_3] changed from "100" to "404".
48	1	2023-03-23 19:02:52	-00:00:05	ADMINISTRATOR	Schedule	Add Step	Add Step [Step_3] to index 3, Sweeps "100", Interval "15.00 minute(s)", Duration "24:45:00", Comments "".
47	1	2023-03-23 19:02:52	-00:00:05	ADMINISTRATOR	Schedule	Add Step	Add Step [Step_2] to index 2, Sweeps "100", Interval "15.00 minute(s)", Duration "24:45:00", Comments "".
46	1	2023-03-23 19:02:52	-00:00:05	ADMINISTRATOR	Schedule	Edit Step	Sweeps of Step [Step_1] changed from "1441" to "1".
45	1	2023-03-23 19:02:52	-00:00:05	ADMINISTRATOR	Schedule	Edit Step	Sweeps of Step [Step_1] changed from "1" to "1441".
44	1	2023-03-23 19:02:52	-00:00:05	ADMINISTRATOR	Layout	Edit Cell	Addition Info of well(s) [H1:H3] set to Type "Effector", Name "CD8", Color "Red", Number "".
43	1	2023-03-23 19:02:52	-00:00:05	ADMINISTRATOR	Layout	Edit Cell	Addition Info of well(s) [H7:H9] set to Type "Effector", Name "CD4/8", Color "Green", Number "".
42	1	2023-03-23 19:02:52	-00:00:05	ADMINISTRATOR	Layout	Edit Cell	Addition Info of well(s) [H10:H12] set to Type "Effector", Name "CD4/8+Eng", Color "Green", Number "".
41	1	2023-03-23 19:02:52	-00:00:05	ADMINISTRATOR	Layout	Edit Cell	Addition Info of well(s) [H7:H9] set to Type "Effector", Name "CD4/8(NAIVE)", Color "Medium Sea Green", Number "".
40	1	2023-03-23 19:02:52	-00:00:05	ADMINISTRATOR	Layout	Edit Cell	Addition Info of well(s) [H7:H12] set to Type "Effector", Name "CD4/8", Color "Green", Number "".
39	1	2023-03-23 19:02:52	-00:00:05	ADMINISTRATOR	Layout	Edit Cell	Addition Info of well(s) [H4:H6] set to Type "Effector", Name "CD8+Eng", Color "Green", Number "".
38	1	2023-03-23 19:02:52	-00:00:05	ADMINISTRATOR	Layout	Edit Cell	Target Cell Info of well(s) [H1:H12] set to Name "-", Color "Red", Number "".
37	1	2023-03-23 19:02:52	-00:00:05	ADMINISTRATOR	Layout	Edit Cell	Addition Info of well(s) [H1:H3] set to Type "Effector", Name "CD8(NAIVE)", Color "Slate Blue", Number "".
36	1	2023-03-23 19:02:52	-00:00:05	ADMINISTRATOR	Layout	Edit Cell	Addition Info of well(s) [H1:H6] set to Type "Effector", Name "CD8", Color "Red", Number "".
35	1	2023-03-23 19:02:52	-00:00:05	ADMINISTRATOR	Layout	Edit Cell	Addition Info of well(s) [G10:G12] set to Type "Effector", Name "CD4/8(CD82)+Eng", Color "Green", Number "".
34	1	2023-03-23 19:02:52	-00:00:05	ADMINISTRATOR	Layout	Edit Cell	Addition Info of well(s) [G7:G9] set to Type "Effector", Name "CD4/8(CD81)+Eng", Color "Green", Number "".
33	1	2023-03-23 19:02:52	-00:00:05	ADMINISTRATOR	Layout	Edit Cell	Addition Info of well(s) [G1:G3] set to Type "Effector", Name "CD4/8(NAIVE)+Eng", Color "Green", Number "".
32	1	2023-03-23 19:02:52	-00:00:05	ADMINISTRATOR	Layout	Edit Cell	Addition Info of well(s) [G4:G6] set to Type "Effector", Name "CD4/8(ALD)+Eng", Color "Green", Number "".
31	1	2023-03-23 19:02:52	-00:00:05	ADMINISTRATOR	Layout	Edit Cell	Addition Info of well(s) [G1:G3] set to Type "Effector", Name "CD4/8(NAIVE)", Color "Medium Sea Green", Number "".
30	1	2023-03-23 19:02:52	-00:00:05	ADMINISTRATOR	Layout	Edit Cell	Addition Info of well(s) [G1:G12] set to Type "Effector", Name "CD4/8", Color "Green", Number "".
29	1	2023-03-23 19:02:52	-00:00:05	ADMINISTRATOR	Layout	Edit Cell	Addition Info of well(s) [F10:F12] set to Type "Effector", Name "CD8(CD82)+Eng", Color "Green", Number "".
28	1	2023-03-23 19:02:52	-00:00:05	ADMINISTRATOR	Layout	Edit Cell	Addition Info of well(s) [F7:F9] set to Type "Effector", Name "CD8(CD81)+Eng", Color "Green", Number "".
27	1	2023-03-23 19:02:52	-00:00:05	ADMINISTRATOR	Layout	Edit Cell	Addition Info of well(s) [F4:F6] set to Type "Effector", Name "CD8(ALD)+Eng", Color "Green", Number "".
26	1	2023-03-23 19:02:52	-00:00:05	ADMINISTRATOR	Layout	Edit Cell	Addition Info of well(s) [F1:F3] set to Type "Effector", Name "CD8(NAIVE)+Eng", Color "Green", Number "".
25	1	2023-03-23 19:02:52	-00:00:05	ADMINISTRATOR	Layout	Edit Cell	Addition Info of well(s) [F1:F3] set to Type "Effector", Name "CD8(NAIVE)", Color "Slate Blue", Number "".
24	1	2023-03-23 19:02:52	-00:00:05	ADMINISTRATOR	Layout	Edit Cell	Addition Info of well(s) [F1:F12] set to Type "Effector", Name "CD8", Color "Red", Number "".
23	1	2023-03-23 19:02:52	-00:00:05	ADMINISTRATOR	Layout	Edit Cell	Addition Info of well(s) [E10:E12] set to Type "Effector", Name "CD4(CD82)+Eng", Color "Green", Number "".
22	1	2023-03-23 19:02:52	-00:00:05	ADMINISTRATOR	Layout	Edit Cell	Addition Info of well(s) [E7:E9] set to Type "Effector", Name "CD4(CD81)+Eng", Color "Green", Number "".
21	1	2023-03-23 19:02:52	-00:00:05	ADMINISTRATOR	Layout	Edit Cell	Addition Info of well(s) [E1:E3] set to Type "Effector", Name "CD4(NAIVE)+Eng", Color "Saddlebrown", Number "".
20	1	2023-03-23 19:02:52	-00:00:05	ADMINISTRATOR	Layout	Edit Cell	Addition Info of well(s) [E4:E6] set to Type "Effector", Name "CD4(ALD)+Eng", Color "White", Number "".
19	1	2023-03-23 19:02:52	-00:00:05	ADMINISTRATOR	Layout	Edit Cell	Addition Info of well(s) [E1:E3] set to Type "Effector", Name "CD4(NAIVE)+Eng", Color "Saddlebrown", Number "".
18	1	2023-03-23 19:02:52	-00:00:05	ADMINISTRATOR	Layout	Edit Cell	Addition Info of well(s) [D10:D12] set to Type "Effector", Name "CD4/8(CD82)", Color "Navy", Number "".
17	1	2023-03-23 19:02:52	-00:00:05	ADMINISTRATOR	Layout	Edit Cell	Addition Info of well(s) [D7:D9] set to Type "Effector", Name "CD4/8(CD81)", Color "Plum", Number "".
16	1	2023-03-23 19:02:52	-00:00:05	ADMINISTRATOR	Layout	Edit Cell	Addition Info of well(s) [C10:C12] set to Type "Effector", Name "CD8(CD82)", Color "Pink", Number "".
15	1	2023-03-23 19:02:52	-00:00:05	ADMINISTRATOR	Layout	Edit Cell	Addition Info of well(s) [C7:C9] set to Type "Effector", Name "CD8(CD81)", Color "Blueviolet", Number "".
14	1	2023-03-23 19:02:52	-00:00:05	ADMINISTRATOR	Layout	Edit Cell	Addition Info of well(s) [B10:B12] set to Type "Effector", Name "CD4(CD82)", Color "Lime", Number "".
13	1	2023-03-23 19:02:52	-00:00:05	ADMINISTRATOR	Layout	Edit Cell	Addition Info of well(s) [B7:B9] set to Type "Effector", Name "CD4(CD81)", Color "Dodger Blue", Number "".
12	1	2023-03-23 19:02:52	-00:00:05	ADMINISTRATOR	Layout	Edit Cell	Addition Info of well(s) [D4:D6] set to Type "Effector", Name "CD4/8(ALD)", Color "Coral", Number "".
11	1	2023-03-23 19:02:52	-00:00:05	ADMINISTRATOR	Layout	Edit Cell	Addition Info of well(s) [D1:D3] set to Type "Effector", Name "CD4/8(NAIVE)", Color "Medium Sea Green", Number "".
10	1	2023-03-23 19:02:52	-00:00:05	ADMINISTRATOR	Layout	Edit Cell	Addition Info of well(s) [C4:C6] set to Type "Effector", Name "CD8(ALD)", Color "Rosybrown", Number "".
9	1	2023-03-23 19:02:52	-00:00:05	ADMINISTRATOR	Layout	Edit Cell	Addition Info of well(s) [C1:C3] set to Type "Effector", Name "CD8(NAIVE)", Color "Slate Blue", Number "".
8	1	2023-03-23 19:02:52	-00:00:05	ADMINISTRATOR	Layout	Edit Cell	Addition Info of well(s) [B4:B6] set to Type "Effector", Name "CD4(ALD)", Color "Cyan", Number "".
7	1	2023-03-23 19:02:52	-00:00:05	ADMINISTRATOR	Layout	Edit Cell	Addition Info of well(s) [B1:B3] set to Type "Effector", Name "CD4(NAIVE)", Color "Magenta", Number "".
6	1	2023-03-23 19:02:52	-00:00:05	ADMINISTRATOR	Layout	Edit Cell	Target Cell Info of well(s) [A8:A12] set to Name "-", Color "Red", Number "".
5	1	2023-03-23 19:02:52	-00:00:05	ADMINISTRATOR	Layout	Edit Cell	Addition Info of well(s) [A10:A12] set to Type "Effector", Name "CD4(NAIVE)-Eng", Color "Green", Number "".
4	1	2023-03-23 19:02:52	-00:00:05	ADMINISTRATOR	Layout	Edit Cell	Addition Info of well(s) [A7:A9] set to Type "Effector", Name "CD4(NAIVE)", Color "Yellow", Number "".
3	1	2023-03-23 19:02:52	-00:00:05	ADMINISTRATOR	Layout	Edit Cell	Addition Info of well(s) [A4:A6] set to Type "Effector", Name "TRITON", Color "Green", Number "".
2	1	2023-03-23 19:02:52	-00:00:05	ADMINISTRATOR	Layout	Edit Cell	Target Cell Info of well(s) [A1:H12] set to Name "CHO-CEA", Color "Red", Number "".
1	1	2023-03-23 19:02:52	-00:00:05	ADMINISTRATOR	File Settings	Select Module Type	Select module type: Immunotherapy.
